# Supplementary material for: Identification of 15 candidate structured noncoding RNA motifs in fungi by comparative genomics
Source: BMC Genomics. 2017 Oct 13;18:785. doi: 10.1186/s12864-017-4171-y (PMC5640933; doi:10.1186/s12864-017-4171-y)
Supplement: Supplementary file 2 — HDV ribozyme sequences. sto file for HDV ribozyme sequences and their alignment. (STO 40 kb) [file 12864_2017_4171_MOESM2_ESM.sto]

# STOCKHOLM 1.0
NW_003456424.1/1463254-1463128         CC--ACCA..G.....C.GAC-.G-ACCUC.-GCACUUCUACG--CAGUG.CU.GGUG.ACUAGUAG-UC--CC-..--------CUUA--A------------------------GG-GAUGAAGCUAAGACGAGGU
NW_003345195.1/1304136-1304253         CC--ACCA..G.....C.GAC-.G-ACCUC.-GCACUUCUACG--CAGUG.CU.GGUG.ACUAGUAG-UC--CC-..--------CUUA--A------------------------GG-GAUGAAGCUAAGACGAGGU
NW_003299167.1/2644503-2644396         CC--ACCA..G.....C.GAC-.G-ACCUC.-GCACUUCUACG--CAGUG.CU.GGUG.ACUAGUAG-UC--CC-..--------UUUU--A------------------------GG-GAUGAAGCUAAGACGAGGU
NW_003456425.1/1558210-1558101         AC--ACCA..G.....C.GA--.G-AGUUC.-GCACUUUUACG--CAGUG.CU.GGUG.ACGAGUAG-CC--AU-..--------AUAA--AAA------A------GGA--AU--AU-GGUGAAACGAAGACGAACU
NW_003345192.1/468434-468325           CC--AUCA..G.....C.GAC-.G-AGUCC.-ACACUUCUACG--CAGUG.CU.GAUG.ACUAGUAG-UU--CA-..--------AUG------------------------UU--UG-AACGAAGCUAAGAUGGACU
NW_003315624.1/18465-18356             AC--ACCA..G.....C.GA--.G-AGUUC.-GCACUUUUACG--CAGUG.CU.GGUG.ACGAGUAG-CC--AU-..--------AUAA---CA------AA-----GGA--AU--AU-GGUGAAACGAAGACGAACU
NW_003299161.1/430588-430480           CC--AUCA..G.....C.GGC-.G-AGUUC.-ACACUUCUACG--CAGUG.CU.GAUG.ACUAGUAG-UU--CA-..--------A------CC--------------UG--UU--UG-AACGAAGCUAAGAUGAACU
NW_003052500.1/1844218-1844338         GC--ACCA..G.....C.GAU-.G-GGUUC.-GCACUUCUACG--CAGUG.CU.GGUG.ACUAGUAG-CC--CU-..--------A------------------------------GGAGGUGAAGCUAAGACGAGCC
NW_003020081.2/340788-340899           GC--GCCA..G.....C.GAU-.G-GGUUU.-GCACUUCUGCG--CAGUG.CU.GGCG.ACCAGUAC-CU--CU-..---------UCA--AGGUUCAU-GC----------CUGUUG-GGGGAAGCUAGGACAAACC
NW_002477251.1/597952-597857           CC--AUCA..G.....C.AAC-.G-AACUC.-GCACUUCUACG--CAGUG.CU.GAUG.ACUAGUAG-CC-----..--------U-UC--G---------------------------GGUGAAGCUAAGACGAGUU
NW_003020081.2/2258860-2258754         CC--AACA..G.....C.CGC-.G-AGCUU.-GGACCUCUACG--UGGUG.CU.GUUG.ACUAGUAG-CC--AU-..--------U------------------------------AU-GGUGAAGCCAACGCAAGCU
NW_003217246.1/47778-47892             GC--ACCA..G.....C.AAU-.G-AGUCC.-GCACUUCUACG--UAGUG.CU.GGUG.ACUAGUAA-CA-----..--------CUUU-----------------------GU-----GGUGAAGCUACGACGGACU
NW_003020081.2/6375223-6375346         UC--CCCA..G.....C.GAU-.G-UGCAG.-GCACCUCUCCG--UGGUG.CU.GGGG.ACUAGUAU-UC--GA-..--------GUAG--CGC----A-AG-----GGC--AU--UC-UAAGAAGCAAAGACCUGUA
NW_003345198.1/1615086-1615190         AC--ACCA..G.....C.GA--.G-GGUUC.-ACGCUUCUACG--CGGUG.CU.GGUG.ACGAGUAU-CC--AU-..--------AGAA-------------------GA--GU--AU-GGAGAAACCAAGAUGAACU
NW_003299162.1/1296291-1296403         CC--ACCA..G.....C.GA--.G-AAUCG.AACACUUCUACG--CAGUG.CU.GGUG.ACUAGUCU-GC--AU-..--------GUUG--A----------------AA--AC--AU-GCAGAAGCGAGGAUCGAUU
NW_003020081.2/6248763-6248642         UC--CCCA..G.....C.GAU-.G-UGCAG.-GCACCUCUCUG--UGGUG.CU.GGGG.ACUAGUAU-UC--GA-..--------GUAG--CGC----A-AG-----GGC--AU--UC-GAAGAAGCAAAGACCUGUA
NW_003456421.1/1138219-1138115         GU--AUCA..G.....C.GA--.G-AAUCG.-ACACUUCUACG--CAGUG.CU.GGUG.ACUAGUAU-GC--AU-..--------UCUG--A----------------AA--AC--AC-GCAGAAGCAAAGAUCGAUU
NW_003020080.1/2157010-2156910         CC--CCCA..G.....C.GUU-.--GGCUC.-GCACCUCAUCG--UGGUG.CU.GGGG.UCCAGUAG-CC--CU-..--------U--C---------------------------GG-GGUGAAGCCAAGACGAGCC
NW_003020080.1/2156757-2156657         CC--CCCA..G.....C.GUU-.--GGCUC.-GCACCUCAUCG--UGGUG.CU.GGGG.UCCAGUAA-UC--CU-..--------U--C---------------------------GG-GAUGAAGCCAAGACGAGCC
NW_003020081.2/6104137-6104262         UC--CCCA..G.....C.GAU-.G-UGCAG.-GCACCACUCCGUGUGGUG.CU.GGGG.AUUAGUAU-UC--GA-..--------GAAU--CCA------AG-----AGU--AU--UC-GAUGAAGCAAAGACCUGCG
NW_003020083.1/641531-641651           UC--CCCA..G.....C.AAU-.G-GGCAG.-GCACCUCUCCG--UGGUG.CU.GGUG.GCUAGUAC-CC--GA-..--------GUAU--UUC---AA--G-----AGC--AU--UC-GAUGAAGCAAAGACCUGCG
NW_003020079.1/65411-65292             UC--CCCG..G.....C.GAU-.G-UGCAG.-GCACCUCUCCG--UUGUG.CU.GGGG.ACCAAUAU-UC--GA-..--------GUAU--UCA------AG-----CGU--AU--UC-GAAGAAGCAAGGACCUGCG
NW_003020082.1/164404-164519           CC--UCUA..G.....C.CC--.G-UGCAG.-GCACCUCUUCG--UGGUG.CU.AGGG.ACCAGUAU-UC--GA-..--------GUAU--UCA------A-------GU--AC--UC-GAAGAAGCAAAGACCUGCG
NW_003020070.1/25692-25574             CC--UCUA..G.....C.CC--.G-UGCAG.-GCACCUCUUCG--UGGUG.CU.AGGG.ACCAGUAU-UC--GA-..--------GUGU--UCC----A-AG-----AGU--AU--UC-GGAGAAGCAAAGACCUGCG
NW_003020079.1/895-1013                CC--UCUA..G.....C.CC--.G-UGCAG.-GCACCUCUUCG--UGGUG.CU.AGGG.ACCAGUAU-UC--GA-..--------GUGU--UCC----A-AG-----AGU--AU--UC-GGAGAAGCAAAGACCUGCG
NW_003020087.1/1013-1131               CC--UCUA..G.....C.CC--.G-UGCAG.-GCACCUCUUCG--UGGUG.CU.AGGG.ACCAGUAU-UC--GA-..--------GCGU--U---CC-A-AG-----AGU--AU--UC-GGAGAAGCAAAGACCUGCG
NW_003020083.1/627042-626924           CC--UCUA..G.....C.CC--.G-UGCAG.-GCACCUCUUCG--UGGUG.CU.AGGG.ACCAGUAU-UC--GA-..--------GUGU--UCC----A-AG-----AGU--AU--UC-GGAGAAGCAAAGACCUGCG
NW_003020109.1/58408-58523             CC--UCUA..G.....C.AC--.G-UGCAG.-GCACCUCUUCG--UGGUG.CU.AGGG.ACCAGUAU-UC--GA-..--------GUGU--UCC----A-AG-----AGU--AU--UC-GGAGAAGCAAAGACCUGCG
NW_003020077.1/3621840-3621722         CC--UCUA..G.....C.CC--.G-UGCAG.-GCACCUCUUCG--UGGUG.CU.AGGG.ACCAGUAU-UC--GA-..--------GUGU--UCC----A-AG-----AGU--AU--UC-GGAGAAGCAAAGACCUGCG
NW_003020110.1/32159-32045             CC--UCUA..G.....C.CC--.G-UGCAG.-GCACCUCUUCG--UGGUG.CU.AGGG.ACCAGUAU-UC--GA-..--------GUGU--UCC----A--------UGAGUAU--UC-GGAGAAGCCAAGACCUGCG
NW_003020081.2/6148483-6148603         AC--UCUA..G.....C.GAC-.G-UGCAG.-GCACCUCUUCA--UGGUG.UU.AGGG.GCCAGUAA-UC--GA-..--------GUAU--UCC----A-AG-----AGU--AU--UC-GAAGAAGCAAAGACCUGCA
NW_003020109.1/247154-247271           CC--UCUA..G.....C.CC--.G-UGCAG.-GCACCUCUUCG--UGGUG.CU.AGGG.ACCAGUAU-UC--GA-..--------GUAU------UCAAGAG------U---AC--CC-GAAGAAGCAAAGACCUGCG
NW_003020083.1/252873-252758           CC--UCUA..G.....C.CC--.G-UGCAG.-GCACCUCUUCG--UGGUG.CU.AGGG.ACCAGUAU-UC--GA-..--------GUGU--UCC----A-AG-----AGU--AU--UC-GGAGAAGCAAAGACCUGCG
NW_003456426.1/1630559-1630677         CC--ACCA..G.....U.GA--.G-GGUCG.-AUACUUCUACG--CAGUG.CU.GGUG.ACUAGUAU-GC--AU-..--------GUUG--A----------------AA--AU--AU-CCAGAAGCGAAGAUCGAUU
NT_166518.1/2696190-2696293            CC--CCCA..G.....C.GAU-.G-AGCUC.-GCACCUUAACG--CGGUG.CG.GUGG.CUUAAUAG-CC--UG-..--------AGUG--G----------------AA--UU--CG-GGUGAAGCCAAGAAGAACU
NW_003020081.2/2249102-2249208         CC--AACA..G.....C.CAC-.G-AGUUU.-GGACCUCUACG--UGGUG.CU.GUUG.ACCCGUAG-CC-----..--------U-UG-----------------------CU-----GGCGAAGUCAACACAAGAU
NW_003020080.1/2157402-2157301         UC--CCCA..G.....C.GUU-.--GGCUC.-GCACCUCAUCG--UGGUG.CU.GGGG.UCCAGUAG-CC--CU-..--------U--C---------------------------GG-GGUGAAGCCAAGACGAGCC
NW_003020074.1/174336-174451           CC--UCUG..G.....C.GGC-.G-UGCA-.-GCACCUCUCCG--UGGUG.CC.AGGG.ACCAGUAC-UC--GA-..--------U-CA--UCAUACGU--------CGA--UA--UC-GAGGAAGCUAAGACAUGCA
NW_003020079.1/61442-61562             CC--UCUA..G.....C.GAU-.G-UGCAG.-GCACCUCUUCG--UGGUG.UU.AGGG.ACCAGUAU-UC--GA-..--------AUAU--UCC----A-AG-----AG---UA--UCCGAAGAAGCAAAGGCCUGUG
NW_003020082.1/94498-94383             CC--UCUA..G.....C.CC--.G-UGCAG.-GCACCUCUUCG--UGGUG.CU.AGGG.ACCAGUUU-UC--GA-..--------GUGU--UCC----A-AG-----AGU--AU--UC-GGAGAAGCAAAGACCUGCA
NW_003020082.1/186727-186609           CC--UCUA..G.....C.CC--.G-UGCAG.-GCGCCUCUUCG--UGGUG.CU.AGGG.ACCAGUAU-UC--GA-..--------GUGU--UCC----A-AG-----AGU--AU--UC-GGAGAAGCAAAGUCCUGCG
NW_002196663.1/2608932-2609047         AC--CUCA..A.....C.GAAC.G-GGCAG.-ACACCUUUACG--CGGUG.UU.GGGG.AUUAGUAC-UU----G..CAGUUGAU-UUU--ACC----A--------CAA--CUGUUU-GAGGAAGCUAAGAUCUGCC
NW_003020079.1/167577-167692           CC--UCUA..G.....C.CC--.G-UGCAG.-GCACCUCUUCG--UGGUG.CU.AGGG.ACCAGUAU-UC--GA-..--------GUGU--UCC----A-AG-----AGU--AU--UC-GGAGACGCAAAGACCUGCG
NW_003345193.1/852597-852704           CC--ACCA..G.....U.UA--.G-AAUGG.-ACACUUCUGCG--CAGUG.CU.UUUU.ACUAGUAU-GC--AU-..--------GUUA--A----------------AA--AC--AC-GCAGAAGCGAAGAUCGAUU
NW_003020083.1/259967-260085           CC--UCUA..G.....C.CC--.G-UGCAG.-GCACCUCUUCG--UGUUG.CU.AGGG.ACCAGUAU-UC--GA-..--------GUGU--UCC----A-AG-----AGU--AU--UC-GGAGAAGCAAAGACCUGCG
NW_002990119.1/2832139-2832012         AC--CCCA..A.....C.GAAC.G-GGCAG.-ACACCUUUACG--UGGUG.UU.GGGG.AUCAGUAC-UU--GC-..--------AGUCACG---------GUGUCGUGA--CUGUUU-GAGGAAGCUAAGAUCUGCC
NW_003315998.1/2408997-2409089         AC--CUAG..G.....C.A---.U-GGCUU.-GCACCUCUAUG--UGGUG.CC.UGGG.ACUAGUAG-CC-----..--------UGU------------------------UU-----GGUGAAGCCAAG-CAAGCC
NW_003020083.1/63216-63332             CC--UCUA..G.....C.CC--.G-UGCAG.-GCACCUCUUCG--UGGUG.CU.AGGG.ACCAGUAU-UA--GA-..--------GUAU------UCAAGAG------U---AC--CC-GAAGAAGCAAAGACCUGCG
NW_003020083.1/441463-441359           CC--UCUA..G.....C.AAC-.G-UGCAG.-GCACCUCUUCA--UGGUG.UU.AGAG.ACCAGUAU-UC--AA-..--------GUAU--UCC----A-AG-----AGU--AU--UC-GAAGAAGCGA-GACCUGCG
NW_002990114.1/217483-217603           CC--CCCA..G.....C.AU--.G-GGCAG.-GCACCUCUACU--CGGUG.CU.GGGA.AUUAGUAU-UC--UCA..CAAAGAAAUC--------------------UUU--GC--GA-GAUGAAGCUAAGAUCUGUU
NC_007194.1/235514-235407              CC--CCCA..G.....C.GA--.U-GGCAG.-GCACCUCUUCG--UGGUG.CU.GGGG.AUUACUAC-UCAGUC-..--------C-----ACC---AC-ACAUGGAUGG--AC-----GAGGAAGCUAAGAUCUGCC
NW_003315867.1/2998903-2999020         AC--CAga..G.....C.GAC-.--GGCCG.-GCACCUUCACG--CGGUG.UU.CUGG.GUCAGUAG-CC--AG-..GAGUGUUUG------G--------------C----UC--CU-GGUGAAGCUAAGACCGGUC
NW_003315984.1/102346-102440           AU--CUAG..A.....C.A---.U-GGCUU.-GCACCUCUACA--UGGUG.CC.UGGG.ACUAGUAG-CC-----..--------UGU------------------------UU-----GGUGAAGCCAAG-CAAGCC
NT_165979.1/1002687-1002787            UC--CAGG..A.....C.GAU-.U-GGCUG.-GCACCUUCUCG--UGGUG.UC.CUGG.AUCAGUAG-CC--GC-..--------A-----AUC----------------------GC-GGCGAAGCCAAGACCGGCC
NW_003052500.1/4737645-4737740         AC--CUAA..G.....C.A---.A-GACUU.-GCACCUCUACG--UGGUG.CU.UAGG.AUCAGUAG-CC-----..--------UGU------------------------AU-----GGCGAAGCCAAG-CAAGUC
NT_107010.1/460765-460868              AC--CUGA..G.....C.A---.U-AGCUU.-GCACCUUUACG--UGGUG.CU.UAGG.AUAAGUAG-CC-----..--------AGUC------------------------------GGUGAAACUAAG-CAAGCU
NW_001509356.1/1312561-1312460         AC--CUAA..G.....C.A---.U-AGCUU.-GCACCUCUAUA--UGGUG.CC.UAGG.ACUAGUAG-CC-----..--------UGU------------------------UU-----GGUGAAGCCAAG-CAAGCU
NT_107006.1/1359967-1360070            CC--CUGA..G.....C.A---.A-GGCUU.-GCACCUCUUCG--UGGUG.CU.CAGG.ACGAGUAA-CU--AC-..--------C-----AGC-------------CAG--UG--GU-AGUGAAACUAAG-CAGGCU
NW_001509772.1/2821980-2822107         CCCACCCA..G.....C.CCUAuA-GGCAG.-GCACCUCUACA--CAGUG.CU.GAGG.ACUAGUAC-UU--GC-..---------UAGAGUAUAUCAC--------UUA--UU-AGU-AAGGAAGCUAAGGUCUGCC
NC_016457.1/1140325-1140206            UC--CAGG..A.....C.GAU-.U-AGCUG.-GCACCUUCUCG--UGGUG.UU.CUGG.GUUCGUAG-UC--GGAgcCCGUAGGUGAUUAUACA-------------GGA--UU--CC-GGUGAAGCUAAGACCAGCU
NW_003345194.1/959648-959550           CC--UCCA..A.....U.GU--.U-GGUUU.---ACCUCUUCG--CGGUA.UU.GGAG.ACUAGUAA-CC--AC-..--------A-----A--------------------CU--GU-GGUGAAGCUAA--CAAACC
NW_003315867.1/3024026-3023910         AC--CAGA..A.....C.AA--.U-GGUCG.-GCACCUUCACG--CGGUG.UU.CUGG.GUUAGUAA-CC--AG-..--------G-----AGCCUCAA-GG----------CU--CUUGGUGAAGCUAAGACCGACC
NW_002990119.1/1833297-1833424         UC--CCCA..A.....C.CAA-.G-GGCAG.-ACGUCUUUACG--CGGUG.CU.GGGG.AUCAGUAC-UU--GC-..--------AGUU--AAAUUCGU----CACUCAA--CUGAUU-GAGGAAGCUAAGAUCUGCC
NW_002196665.1/2395908-2396000         AC--CUGG..A.....C.----.GAGACUU.-GCACCUCUACG--UGGUG.UU.CAGG.ACUAGUAG--C--A---..--------UUU--A--------------------C----U-G-CGAAGCCAAG-CAAGUC
NW_003299163.1/820607-820705           CC--UCCA..A.....U.GU--.U-GGUUU.---ACCUCUUCG--UGGUA.UU.GGAG.ACUAGUAG-CC--AC-..--------G-----G--------------------CU--GU-GGUGAAGCUAA--CAAACC
NW_001509359.1/4262150-4262242         AC--CUAG..G.....C.A---.U-GGCUU.-GCACCUCUACA--UGAUG.CC.UGGG.ACUAGUAG-CC-----..--------UGU------------------------UU-----GGUGAAGCCAAG-CAAGCC
NW_002990113.1/701880-701769           AG--UCCC..U.....C.GC-..G-GAAAG.-UCACCUUCUCG--UAGUG.AG.GGAC.AUUAGUAA-GU--UG-..--------G------ACU-----GCAUGGUC--------UA-GCUGAAGCUAAGAACUUUC
NT_086521.1/6539061-6538947            UC--UAGA..A.....C.GAC-.A-GGCUG.-GCACCUUCUCG--UGGUG.UU.CUAG.GUCAGUAG-CC--GG-..--------GGAU----C------AUAUGGUGGU--UC--CU-GGCGAAGCUAAGACCAGCC
NC_016459.1/132072-132180              CC--CAGG..A.....C.GAU-.G-GUCGG.-GCACCUUUACG--CGGUG.UU.CUGG.AUAAGUAC-GC--CG-..--------GCUU--G--------AG-----CAA--GC--CG-ACGGAAACUAAGACCCGGC
NW_003315867.1/2969978-2969860         AC--CAGg..a.....C.GA--.U-GGCCG.-GCACCUUCACG--CGGUG.UU.CUGG.GUCAGUAA-CC--GG-..--------GAGU----C------UU-----UGA--CU--CUUGGUGAAGCUAAGACCGGUC
NW_001509359.1/2347782-2347683         AC--CUAG..G.....C.A---.U-GGCUU.-GCACCUCUACA--UGGUG.CC.UGGG.ACUAUUAG-CC-----..--------UGU------------------------UU-----GGUGAAGCCAAG-CAAGCC
NW_001509361.1/6127455-6127547         AU--CUAG..G.....C.A---.U-GGCUU.-GCAUCUCUAUA--UAGUG.CC.UGGG.ACUAGUAG-CC-----..--------UGU------------------------UU-----GGUGAAGCCAAG-CAAGCC
NW_003299166.1/1490821-1490943         AC--CCAA..G.....C.AU--.--GGCCU.-ACACCUCUACG--UGGUG.CU.UAGG.AUUAGUAG-CC--GU-..--------AUAUAUAUG------AUAUAUUUUAUAUCGUAC-GGUGAAGCCAAG-UAGGCC
NW_003456425.1/691600-691494           AC--CUAG..G.....C.A---.A-GACUU.-GCACCUCUACG--UGGUG.UC.UAGG.ACCAGUAG-CC--AG-..--------CUG-------------------------U--CU-GGCGAAGCCAAG-CAAGUC
NW_003299169.1/953708-953586           UC--UCAG..u.....C.GA--.A-AGCUC.-ACACCUCUUCG--UGGUG.AC.UGGG.ACGAGUAG-CU---GA..UGGUUGUUUUUU---CC--------------AC--CA--UC-AGUGAAACCAAGAUGAGCU
NW_003052498.1/2401858-2401964         AC--CUGA..G.....C.AGC-.A--GCUU.-GCACCUCUAUG--UGGUG.UU.CAGG.ACCAGUAG-CC--AU-..--------U-----A------U-------------AU--AU-GGUGAAGCAAAG-CAAGCC
NW_002196664.1/58214-58306             AC--CUGG..A.....C-----.GAGACUU.-GCACCUCUACG--UGGUG.UU.CAGG.ACUAGUAG-UA-----..---------UUU--A--------------------C------UGCGAAGCCAAG-CAAGUC
NW_003020110.1/4973032-4973148         CC--CCUA..A.....C.AAU-.G-UGCAA.-GCACCUCUUUA--UAGUG.UU.GGAG.ACUAGUAU-UU--GA-..--------GUGU--UCG----AUAG-------U--AU--UA-AAAGAAGCAAAGACCCACU
NC_007200.1/1957007-1957132            AC--CUCA..G.....C.UAU-.G-AGCUA.-GUACCUUGACG--UGGUG.CU.GAGG.CUUAGUAC-UU--GAA..GCAUGGCUCACU--GCG--------GUGACGCUUGUU--UC-GAGGAAGCCAAAACUAGCU
NW_003299164.1/2543757-2543646         AC--CUAG..G.....C.A---.A-GACUU.-GCACCUCUACG--CGGUG.UC.UAGG.AUUAGUAA-CC--AG-..--------AUAG----C----U-------------AU--CU-GGUGAAGCCAAG-CAGGUC
NW_001517111.1/788593-788476           CC--UUCA..G.....C.UAU-.G-AGCUU.-GCACAUUUUCG--C-GUG.CU.GGGG.UUUAAUAG-UC--AA-..---------UGC--AUC----U--------CUG--CA--UG-GAUGAAGCCAAGUCAAGCU
NW_001813972.1/927133-927032           AC--CUAG..G.....C.A---.A-GGCUU.-GCACCUCUACG-UUGGUG.UC.UAGG.ACUAGUAG-UC--GU-..--------ACAU------------------CGG------AC-GGCGAAGCCAAG-CAAGCC
NW_003315979.1/3405547-3405454         AC--CUGG..A.....C.A---.U-GAUUU.-GCACUUCUACA--CAGUG.UC.CAGG.ACCAGUAG-CC--CU-..--------A-----A------------------------GG-GGUGAAGCCAAG-CAAACC
NW_001884581.1/243126-243017           AC--CUCA..G.....A.GC--.G-AGCUU.-CCACCUUUACG--UGGUU.CU.GGGG.AUGAGUAC-GC-----..--------GUGA--------------------A---------GCGGAAACCAAGAGAAGCU
NW_003315985.1/139400-139295           AC--CUAG..G.....U.A---.U-AGCUU.-GCACCUUUACG--UGGUG.CC.UGGG.ACUAGUAG-CC-----..--------UAU------------------------UU-----GGUGACACCAAG-CAAGCC
NW_003315867.1/3008832-3008940         AC--CAGA..A.....C.GAC-.--GGUCG.-GCACCUUCACG--CGGUG.UU.CUGG.GUCAGUAA-UC--AG-..--------G-----AGUCU-----------CGAGGCU--CUUGGUGAAGCUGAGAUCGACC
NT_166524.1/759533-759638              AC--CAGa..a.....C.GAU-.G-GUCGG.-GCACCUUUAGG--CGGUG.UU.CUGG.AUAAGUAG-GC--CG-..--------GUCC--GAA-------------AGA--AC--CU-GUUGAAACUAAGACCCGAC
NW_002477248.1/1568351-1568219         UC--CCCA..G.....C.GAU-.G-GGCAA.-ACACCUCUACG--UCAUG.CU.GGGGcACAGGUAU-UC--AAG..CAGCUCUUU-GG------------------UGGUGCUGCUU-GAAGAAACCAAGAUCUUCC
NW_003315979.1/2523449-2523347         CC--CUUA..U.....C.GU--.G-GGCAG.-ACACCUCUACG--UGGUG.CU.GAAG.ACUAGU-U-CC-----..--------UGGC--AGC-------------------UGUAU-GAAGAAGCUAAG---UGCC
NW_003020074.1/269247-269123           CC--CUUG..G.....C.GGC-.GUG----cAGCACCUCUCCG--UGGUG.CC.AGGG.ACCAGUAC-UC--GA-..--------UGA---UCAUACGU--------CGA--UA--UC-GAGGAAGCUAAGACAGAAC
NW_003315625.1/5127-5253               GCGUCUCG..G.....U.CAA-.A-AGCUC.-ACACCUCUUCG--UGGUG.AU.CGGG.ACGAGUAG-UU--G--..---------GUG--AUC----A-CGCUGUUGGUCAUU-----AACGAAACGAAGAUGAGCU
NW_002196669.1/121153-121027           AC--CCCA..A.....C.GAAC.G-CGCAG.-ACACCU-UACG--UGGUG.UU.GGGG.AUCAGUAC-UU--GC-..--------AGUC--ACG-------GUGUUGUGA--CUGUUU-GAGGAAGCUAAGAUCUGCC
NW_001813974.1/1367206-1367112         AC--CUGG..A.....C.A---.U-GACCU.-GCACCUCUACG-UUGGUG.CC.CAGG.ACUAGUAG-CC-----..--------U-----A------U-------------AU-----GGUGAAGCCAAG-CAGGCC
NW_003020083.1/97579-97699             UC--UCCA..G.....C.AAC-.G-UGCAG.-UCACCUAUCCG--UGGUG.CU.GGGG.GCCAGUAU-UC--GA-..--------GUAC--UCA----A--A-----AGU--AU--UC-GAA---GGAAAGACCUGUG
NT_086558.3/1710519-1710400            AC--CAGA..A.....C.GAU-.A-UGCUG.-GCACCUUUACG--UAGUA.UU.CUGG.AUGAGUAA-CA--GA-..--------A-----GGC----G--------UAC--UU--UC-UGUGAAACCAAGACCAGCA
NW_003020110.1/4255200-4255100         AC--CUGG..A.....C.A---.A-GACUU.-GCACCUUUACG--CGGUG.UU.CAGG.AUAAGUAG-CC-----..--------UUU------------------------AU-----GGUGAAACCAAG-CAAGUC
NW_003020080.1/2614010-2614110         AC--CUGG..A.....C.A---.A-GACUU.-GCACCUUUACG--UGGUG.UU.CAGG.AUGAGUAG-CC-----..--------UUUG------------------------U-----GGUGAAACCAAG-CAAGUC
NT_086532.1/1196409-1196311            CC--CAGG..A.....C.GAC-.G-AUCGA.-GCACCUUUUCG--UGGUG.UC.CUGG.AUAAGUAA-GC--CG-..--------A----------------------G---A---UG-GCUGAAACUAAGACUCGAU
NW_003315107.1/225622-225500           UC--UCGG..U.....C.GA--.A-AGCUC.-ACACCUCUUCG--UGGUG.AU.CGGG.ACGAGUAG-UU--G--..---------GUG--AUC----A-CAUUGUUGGC--CA--UU-AACGAAACGAAGAUGAGCU
NW_003345193.1/147271-147379           AC--CUAG..G.....C.A---.A-GACUU.-GCACCUCUACG--CGGUG.UC.UAGG.ACCAGUAG-CC--AG-..--------U-UG------------------------U--CU-GGUGAAGCCAAG-CAAGUC
NW_003020074.1/1011446-1011355         AC--CUGA..A.....C.A---.A-GACUU.-GCACCUUUACG--UGGUG.UU.CAGG.AUGAGUAG-CC-----..--------U-----C--------------------AU-----GGUGAAACCAAG-CAAGUC
NW_003456426.1/139987-140096           UCCUUUUA..G.....C.GAU-.G-AGUCC.-AUACUUCUGCG--CAGUG.CU.GAUG.AUGAGUAG-UU--UA-..--------A--C--G--------------------CC--UG-AAUCAAGUUAAUAUGUACU
NW_001813982.1/6434217-6434121         AC--CUAG..A.....C.A---.U-GAUCU.-GCACCUCUACG-UUGGUG.UC.UAGG.ACUAGUAG-CC-----..--------C-----A------U-------------AU-----GGUGAAGCCAAG-CAGGUC
NW_003020110.1/4378077-4377985         AC--CUGG..A.....C.A---.A-GGCUU.-GCACCUUUACG--UGGUG.UC.CAGG.AUAAGUAG-CC-----..--------UUUA----------------------------G-GGUGAAACCAAG-CAAGCU
NW_003217261.1/110529-110405           CC--CAGG..G.....C.AG--.G-AACUU.-GCACCUCUACG--UGGCG.CU.cUGUAACCAGUAG-CC--GU-..--------CUUC-----------------------AU--AC-GGUGAAGCCAAG-CAAGUU
NW_003052497.1/862192-862064           AC--UCUA..A.....C.GAU-.U-GACUC.-GUACCUUUUCG--UGGUG.UU.GGAG.ACUAGUAC-CA--AA-..--------GAA---AAAAUCAU-AAU----CAACUUC--UU-CGAGAAACCAAAUUGAGUC
NW_003020110.1/4191626-4191534         AC--CUGG..A.....C.A---.A-GACUU.-GCACCUUUACG--CGGUG.UU.CAGG.AUAAGUAG-CC-----..--------UUU------------------------AU-----GGUGAAACCAAG-CAAGUU
NC_018210.1/1998577-1998679            AG--ACGG..C.....C.GAA-.C-AGACU.-GCACCUUCACG--CGGUG.gC.CGUC.GUAAGUAC-CU--UC-..--------CUCG---------------------------GA-AGGGAAACUAAGACAGUCU
NW_001813982.1/816980-816878           AC--CUAG..A.....C.A---.U-GAUCU.-GCACCUCUACG-UUGGUG.UC.UAGG.ACUAGUAG-CC-----..--------C-----A------U-------------AU-----GGUGAAGCCAAG-CAGGUC
NW_003020074.1/645972-646071           AC--CUGG..A.....C.A---.A-GACUU.-GCACCUUUACG--UGGUG.UU.CAGG.AUAAGUAG-CC-----..--------U-----C--------------------AU-----GGUGAAACCAAG-CAAGUC
NW_003020077.1/3142752-3142842         AC--CUGA..A.....C.A---.A-GACUU.-GCACCUUUACG--UGGUG.UU.CAGG.AUGAGUAG-CC-----..--------U-UU------------------------------GGUGAAACCAAG-CAAGUC
NC_018210.1/1849382-1849486            CG--ACGG..C.....C.GAA-.C-AGACU.-GCACCUUCACG--CGGUG.gC.UGUC.GUAAGUAC-CU--UC-..--------CUUA---------------------------GA-AGGGAAACUAAGACAGUCU
NC_018201.1/237346-237451              AG--ACGG..C.....C.GAA-.C-AGACU.-GCACCUUCACG--CGGUG.gC.CGUC.GUAAGUAC-CU--UC-..--------CUCG---------------------------GA-AGGGAAACUAAGACAGUCU
NC_018215.1/2467759-2467645            UG--CCGG..A.....C.GAAC.A-GAUCU.-GCACCUUCACG--CGGUG.uC.CGGUGUUAAGUAG-CU--UG-..--------UCCU---------U-UG-----U----GG--CA-GGUGAAACCAAGACAGAUC
NT_165939.1/774973-774866              CU--UCUA..A.....U.GAU-.G-AGCUC.-GCACCUGACCU--UGGUG.CU.AGAG.UCUUGC-G-UC-----..--------U--------------------------AU-----GACGGAGCUAACACGAGCU
NW_001813981.1/88475-88373             AC--CUAG..A.....C.A---.U-GAUCU.-GCACCUCUACG-UUGGUG.UC.UAGG.ACUAGUAG-CC-----..--------C-----A------U-------------AU-----GGUGAAGCCAAG-CAGGUC
NW_001884549.1/1227380-1227481         AC--UCUG..G.....C.GCU-.A--GUUC.-CCGGCUUUGCG--UGCCG.CC.AGAG.AUUAGUAC-UC--UU-..--------A--C---------------------------AA-GAGGAAACCAAGAGGAACA
NW_001813974.1/76544-76640             AC--CUAG..A.....C.A---.U-GAUCU.-GCACCUCUACG-UUGGUG.UC.UAGG.ACUAGUAG-CC-----..--------C-----A------U-------------AU-----GGUGAAGCCAAC-CAGGUC
NW_001509360.1/6826752-6826659         AC--CUGG..A.....U.A---.U-GGUUU.-GCACUUCUAUA--CAGUG.UU.CAGA.AUCAGUAG-CU--CU-..--------A------------------------------AGAGGUGAAGCCAAG-CAAACU
NW_002990117.1/464531-464439           AC--CUGG..A.....C.A---.A-GACUU.-GCACCUCUACG--UGGUG.UU.CAGG.ACUAGUAG--C-----..--------AUUU--A--------------------C------UGAGAAGCCAAU-CAAGCC
NC_018216.1/591273-591380              AG--ACGG..C.....C.GAA-.C-AGACU.-GCACCUUCACG--CGGUG.gC.CGUC.GUAAGUAC-CU--UC-..--------CUCG---------------------------GA-AGGGAAACUAAGACAGUCU
NW_002990114.1/276223-276115           AG--UCAC..U.....C...GU.G-GAAAG.-UCACUUUCUUG--UGGUG.AG.GGAC.AUUAGUAA-GC--UG-..--------GAUU--ACA----U-----GG------UC--UA-GCUGAAGCUGAGAACUUUC
NW_003315984.1/4566-4658               AU--CUAG..G.....C.A--..U-GGCUU.-GCACCUCUACA--UGGUG.CC.UGAG.ACUAUUAG-CC-----..--------UAU------------------------UU-----GGUAAAGCCAAG-CAAGCU
NW_001813982.1/5356704-5356798         AC--CUAG..A.....C.A..-.A-GGCUU.-GCACCUCUAUG-UUGGUG.UC.UAGG.ACUAGUAG-CC--A--..--------UA------------------------------U-GGUGAAGCCAAG-CAAGUC
NC_018205.1/745175-745073              AG--ACGG..C.....C.GAA-.C-AGACU.-GCACCUUCACG--CGGUG.gC.CGUC.GUAAGUAC-CU--UC-..--------CUCG---------------------------GA-AGGGAAACUAAGACAGUCU
NC_018211.1/446653-446539              UG--ACGG..C.....C.GAA-.C-AGACU.-GCACCUUCACG--CGGUG.gC.CGUC.GUAAGUAC-CU--UC-..--------CUCG---------------------------GA-AGGGAAACUAAGACAGUCU
NW_002990113.1/137845-137945           AG--UCCC..U.....C.GU--.G-GAAAG.-UCACCUUCUCG--UGGUG.AG.GGAC.GUCAGUAA-GC--UG-..--------GACU--G--------A------GGA--UC--UA-GCUGAAGCUGAGAACUUUC
NW_003315031.1/928882-928993           AC--CCCG..A.....C.GAA-.A-GGAUC.-GCAUCUUGACG--CGAUG.UC.GGGG.CUCAAC-A-CC--GC-..--------A-----A------U--------U----GC--GU-GUU---GCCAAGACGAUCC
NC_018216.1/2416731-2416851            UG--ACGG..C.....C.GAA-.C-AGACU.-GCACCUUCACG--CGGUG.gC.CGUC.GUAAGUAC-CU--UC-..---------UUA--G------------------------GA-AGGGAAACUAAGACAGUCU
NW_002490905.1/906-1006                CC--CCUU..G.....-.AAU-.G-UGUCU.-G-GCCUCUUCG--UGGCU.CA.AGGG.ACUAGUAA-CU--GC-..--------UCU---------------------C------GC-AGUGAAGCCAA--CAGACA
NC_018214.1/943695-943798              GG--ACGG..C.....C.GAA-.C-AGACU.-GCACCUUUACG--CGGUG.gC.CGUC.GUAAGUAC-CU--UC-..--------CUUA---------------------------GA-AGGGAAACUAAGACAGUCU
NC_007200.1/1762379-1762259            UC--CCCA..G.....C.AAC-.G-GGGAG.-ACAUCUCUGC---CGGUG.CU.GGGA.AUAACUAC-UC--ACU..CGGUCAUA-UAU-----------A----G------AUGGGU-GAGGAAGCCAAGAUCUGCC
NC_018216.1/2809694-2809808            CG--ACGG..C.....c.GAA-.C-AGACU.-GCACCUUCACG--CGGUG.gC.CGUC.GUAAGUAC-CU--UC-..--------CUUG---------------------------GA-AGGGAAACCAAGACAGUCU
NC_018205.1/547917-547803              AG--acgg..c.....C.GAA-.C-AGACU.-GCACCUUUACG--CGGUG.gC.CGUC.GUAAGUAC-CU--UC-..--------CUCG---------------------------GA-AGGGAAACUAAGACAGUCU
NC_018206.1/910857-910965              UG--ACGG..C.....C.GAA-.C-AGACU.-GCACCUUCACG--CGGUG.gC.CGUC.GUAAGUAC-CU--UC-..--------CUUA---------------------------GA-AGGGAAACUAAGACAGUCU
NC_018214.1/918417-918519              CG--ACGG..C.....C.GAA-.C-AGACU.-GCACCUUCACG--CGGUG.gC.CGUC.GUAAGUAC-CU--UC-..--------CUCG---------------------------GA-AGGGAAACUAAGACAGUCU
NW_001813975.1/650612-650714           AC--CUAG..A.....C.A--..U-GAUCU.-GCACCUCUACG-UUGGUG.UC.UAGG.ACUAGCAG-CC-----..--------C-----A------U-------------AU-----GGUGAAGCCAAG-CAGGUC
NC_018216.1/958591-958479              AG--acgg..c.....C.GAA-.C-AGACU.-GCACCUUCACG--CGGUG.gC.CGUU.GUAAGUAC-CU--UC-..--------CUCG---------------------------GA-AGGGAAACUAAGACAGUCU
NC_018205.1/134066-134165              CG--ACGG..C.....C.GAA-.C-AGACU.-GCACCUUCACG--CGGUG.gC.CGUC.GUAAGUAC-CU--UC-..--------CUCG---------------------------GA-AGGGAAACUAAGACAGUCU
NC_018216.1/554108-554011              AG--ACGG..C.....C.GAA-.C-AGACU.-GCACCUUUACG--CGGUG.gC.CGUC.GUAAGUAC-CU--UC-..--------CUUA---------------------------GA-AGGGAAACUAAGACAGUCU
#=GF END_OF_NEW_HITS here
NW_003315080.1/672227-672101           CC--ACCA..G.....C.GAC-.G-ACCUC.-GCACUUCUACG--CAGUG.CU.GGUG.ACUAGUAA-UC--CC-..--------CUUA--A------------------------GG-GAUGAAGCUAAGACGAGGU
NW_003315508.1/73055-72929             CC--ACCA..G.....C.GAC-.G-ACCUC.-GCACUUCUACG--CAGUG.CU.GGUG.ACUAGUAG-UC--CC-..--------CUUA--A------------------------GG-GAUGAAGCUAAGACGAGGU
NW_003315084.1/249006-248900           GC--AUCA..G.....C.GAC-.G-AGCUC.-GCACUUCUACG--UAGUG.CU.GAUG.ACUAGUAG-CC-----..--------AUCA--A---------------------------GGCGAAGCUAAGACGAGCU
NW_003315499.1/11643-11537             GC--AUCA..G.....C.GAC-.G-AGCUC.-GCACUUCUACG--UAGUG.CU.GAUG.ACUAGUAG-----CC-..--------AUUA--A------------------------GG---CGAAGCUAAGACGAGCU
NW_003315098.1/426135-426026           AC--ACCA..G.....C.GA--.G-AGUUC.-GCACUUUUACG--CAGUG.CU.GGUG.ACGAGUAG-CC--AU-..--------A--U--AAC----A-AA-----GGA--AU--AU-GGUGAAACGAAGACGAACU
NW_003052496.1/477768-477870           GC--ACCA..G.....C.GAU-.G-AGCUC.-GCACUUCUGCG--CAGUG.CU.GGUG.ACUAGUAG-CC--CU-..--------U---------------------------C--GG-GGCGAAGCUAAGACGAGCU
NW_002477250.1/474575-474469           GC--ACCA..G.....C.AAC-.A-AGCUC.-GCACUUCUACG--CAGUG.CU.GGUG.ACUAGUAG-CC--CU-..--------CU-----------------------------UG-GGUGAAGCUAAGACGAGCU
NW_003052499.1/4926609-4926729         CC--ACCA..G.....C.GAU-.G-AACUC.-GCACUUCUACG--CAGUG.CU.GGUG.ACUAGUAG-CC--CA-..--------C-------------------------------GUGGUGAAGCUAAGACGAGUU
NW_001884681.1/672225-672334           CC--AUCA..G.....C.AAC-.G-AACUC.-GCACUUCUACG--CAGUG.CU.GAUG.ACUAGUAG-CC-----..---------UUC--G---------------------------GGUGAAGCUAAGACGAGUU
NW_003299163.1/800774-800873           AC--ACCG..G.....C.GAC-.G-AGUUC.-ACACUUUUACG--CAGUG.CC.GGUG.ACGAGUAG-CC-----..-------------------------------GA--AA-----GGUGAAACCAAGAUGAACU
NW_003020077.1/1292250-1292132         UC--ACCA..G.....C.GAC-.G-GGCUC.-GCACUUCUUCG--CAGUG.CU.GGUG.ACUAGUAA-CC-----..---------UUC--G---------------------------GGUGAAGCCAAGACGAGCC
NW_003020077.1/1289456-1289555         CC--ACCA..G.....C.ACC-.G-AGCUC.-GCACUUCUUCG--CAGUG.CU.GGUG.ACUAGUAA-CC-----..---------UUC--G---------------------------GGUGAAGCUAAGUCGAGCU
NC_007194.1/1065747-1065635            CC--UCCA..G.....C.GAC-.G-AGCUC.-GCACCUCACCG--UGGUG.CU.GGAG.UCUAGUAG-CC--AU-..--------C------------------------------AC-GGCGAAGCUAAGACGAGCU
NW_001509770.1/3930220-3930332         CC--UCCA..G.....C.GAC-.G-AGCUC.-GCACCUCACCG--UGGUG.CU.GGAG.UCUAGUAG-CC--AU-..--------C------------------------------CU-GGCGAAGCUAAGACGAGCU
NW_003020080.1/2646360-2646245         CC--ACCA..G.....C.GAC-.A-GGCUC.-GCACUUCUUCG--CAGUG.CU.GGUG.ACUAGUAG-CC-----..---------UUU--G---------------------------GGUGAAGCAAAGACGAGCC
NW_001517094.1/3856071-3856181         CC--UCCA..G.....C.GAC-.G-AGCUC.-GCACCUCACCG--UGGUG.CU.GGAG.UCUAGUAG-CU--A--..------------------------------UA--C-----U-GGCGAAGCUAAGACGAGCU
NW_001517099.1/332449-332552           CC--ACCA..G.....C.AAU-.G-GGCUU.-ACACUUCUUCG--CAGUG.CC.GGUG.ACUAGUAA-CC-----..---------UUU--G---------------------------GGUGAAGCCAAGACAAGCC
NW_003315095.1/26378-26271             CC--ACCG..G.....C.GA--.G-AACCG.-ACACUUCUACG--CAGUG.CU.GGUG.ACUAGUAU-GC--AU-..--------GUUG--A----------------AA--AC--AC-GCAGAAGCAAAGAUCGAUU
NW_003020081.1/2258860-2258754         CC--AACA..G.....C.CGC-.G-AGCUU.-GGACCUCUACG--UGGUG.CU.GUUG.ACUAGUAG-CC--AU-..--------U------------------------------AU-GGUGAAGCCAACGCAAGCU
NW_002477246.1/811093-811201           UC--UCCA..G.....C.AAG-.G-AGCUC.-GCACCUCAACG--UGGUG.CU.GGAG.UCUAGUAG-CC--AU-..---------------------------------------AU-GGCGAAGCCAAGACGAGCU
NW_003315574.1/22521-22413             CC--ACCA..G.....C.GA--.G-AGUCG.-ACACUUCUACG--UAGUG.CU.GGUG.ACUAGUAU-AC--AU-..--------GUUG--A----------------AA--AC--AC-GCAGAAGCAAAGAUCGAUU
NT_165935.1/828725-828618              CC--UCCA..A.....C.GAC-.G-AACUC.-GCACCUCAUCG--CGGUG.UU.GGAG.UCUAGUAG-CC--GU-..--------A------------------------------AU-GGUGAAGCUAAGAUGAGUU
NC_007199.1/567765-567649              UC--AUCA..G.....C.GAC-.G-GGCUU.-GCAUUUCUACG--CAGUG.CU.GGUG.ACCAGUAA-CCUUCG-..--------GGUG--A----------------AC--UU--CG-GGUGAAGCUAAGAUGCGCC
NT_166527.1/1537158-1537260            CC--CCCA..G.....C.GAU-.G-AGCUU.-GCACCUUACCG--UGGUG.CU.GGGG.UCCAGUAU-UC--CU-..--------CUGA--A-----------------A--GG--AG-GAAGAAGCUAAGACAAGCU
NW_003020081.1/340788-340899           GC--GCCA..G.....C.GAU-.G-GGUUU.-GCACUUCUGCG--CAGUG.CU.GGCG.ACCAGUAC-CU---C-..--------UUCA--AGGUUCAU-GC-----CUG--UU--G--GGGGAAGCUAGGACAAACC
NW_003315103.1/192843-192951           CC--UUCA..G.....C.AAU-.G-AGUUC.-GCACUUCUACG--UAGUG.CU.GAUA.ACUAGUAG-UU--UA-..--------GCGC--C----------------UG--CC--UG-AAAGAAGCUAAGAUGUACU
NW_003315429.1/115613-115501           CC--UUCA..G.....C.GAU-.G-AGUUC.-ACACUUCUACA--CGGUG.CU.GAUG.ACUAGUA------GU-..--------U--U--AAU----G-CC-----UGC--CU--GCAA--GAAGCUCAGAUGUACU
NW_001517102.1/175041-174934           CC--CCUA..G.....C.GAU-.G-AGCUU.-GCACCUCAACG--UGGUG.CU.GGGG.UCCAGUAG-UC--CC-..--------A------------------------------GUGGAUGAAGCUAAGACAAGCU
NW_003020110.1/2161588-2161714         GC--GCCA..G.....C.GAU-.G-GGUUU.-GCACUUCUACG--CAGUG.CU.GGCG.ACCAGUAC-CA---C-..--------UUGA--AGU----U-UUAU-GCUUC--AU--G--GGGGAAGCUAGGACAAGCC
NW_001517094.1/2856941-2857049         CC--UCCA..G.....C.AAU-.G-AGCUC.-GCACCUCAACG--CGGUG.CU.GGAG.UCCAGUAG-CC--AU-..---------------------------------------AU-GGCGAAGCUAGGGCGAGCU
NW_002990118.1/736240-736128           CC--AUCG..G.....C.GAC-.G-AGCUC.ACCCCUUCUACA--CAGGG.CC.GGUG.AUUAGUAG-CC-----..---------UUC--G---------------------------GGUGAAGCUAAGAUGAGCU
NW_001509764.1/741680-741792           CC--ACCG..G.....C.GAC-.G-AGCUC.-ACCUUUCUACG--CAGAG.UC.GGUG.ACUAGUAG-CC--CU-..--------C-------------------------------G-GGCGAAACUAAGACGAGCU
NW_001509774.1/358695-358585           CC--UCCA..G.....C.GGU-.A-AGCUC.-ACACCUCACCG--UGGUG.CU.GGAG.UCUAGUAA-CC--UG-..--------UUUC--U---------------UUC--AA--CA-GGUGAAGCUAAGAUGAGCU
NT_166518.1/76194-76308                CC--UCCA..G.....C.GAU-.G-AGCUC.-GCACCUCACCG--UGGUG.CU.GGAG.UCUAGUAG-CC--AG-..--------GGUG---------U-AU-----UGC--CU--AU-GGUGAAGCUAAGACGAGCU
NT_166527.1/655849-655951              CC--CCCA..G.....C.GAU-.G-AGCUU.-GCACCUUACCG--UGGUG.CU.GGGG.UUCAGUAU-UC--CU-..--------CUGA--A-----------------A--GG--AG-GAAGAAGCCAAGACAAGCU
NW_003020110.1/4505110-4505000         CU--AACA..G.....C.AAU-.A-AGCUU.-GGACCUCUACG--UGGUG.CU.GUUG.ACUAGUAG-CC--U--..--------UUU-----------------------------A-GGUGAAGCCAACACAAGCU
NW_002990116.1/681245-681144           UC--UCCA..G.....C.AAC-.G-AGCUC.-GCACCUCAUCG--UGGUG.CU.GGAG.UCUAGUAG-CC--A--..--------UUC-----------------------------U-GGCGAAGCUUAGUGGAGCU
NT_165926.1/949473-949620              UC--CCCA..G.....C.GAU-.G-AGCUC.-GCACCUCAACG--UGGUG.CU.GGGG.UCCAGUAG-UC--CU-..--------C------GA----U-GG-----UUA--CG--AG-GACGAAGCGAAGAUGAGCU
NC_007197.1/230251-230141              CC--UCCA..G.....C.ACU-.A-AGCUC.-ACACCUCACCG--UGGUG.CU.GGAG.UCUAGUAA-CC--UG-..--------UUUC--U---------------UUC--AA--CA-GGUGAAGCUAAGAUGAGCU
NW_001509774.1/354005-353898           CC--UUCA..G.....C.GAC-.A-AGCUC.-ACACCUCACCG--UGGUG.CU.GAAG.UCUAGUAA-CC--UG-..--------UCC-----G----U-UG-----AUG--GA--CA-GGCGAAGCUAAGAUGAGCU
NW_003020077.1/2337296-2337410         CC--AACA..G.....C.AAC-.G-AGCUU.-GGGCCUCUUCG--UGGCG.CU.GUUG.ACUAGUAG-CC--CA-..--------AAUA------------------------C--GG-GGUGAAGCCAACACAGGCC
NT_166526.1/792250-792149              CC--CCCA..G.....C.A-U-.G-GACUC.-GCACCUCAUCG--CGGUG.CU.GGGG.UCUAGUAG-UC--UG-..--------UGUU--AUA----------------------CA-GGCGAAGCAAAGACGAGUC
NT_166524.1/2023841-2023732            CC--UCCA..G.....C.AAC-.G-AGCUC.-GCACCUCAUCG--UGGUG.CU.GGAG.UCUAGUAG-CC--UG-..--------UCC---CCU----U-UC-----UGG--GG--UG-GGUGAAGCUAAGUCGAGCU
NW_003020080.1/113523-113421           CC--AACA..G.....C.UAC-.G-AGCUU.-GGACCUCUACG--UGGUG.CU.GUUG.ACCAUUAG-CC-----..-------------------------------CU--CC-----GGUGAAGCCAACGCAAGCU
NT_166518.1/304046-304132              CC--ACCG..G.....U.GAU-.G-AGUCU.-ACCCUUCUACG--UAGGG.CC.GGUG.AUUAGUAG-CC-----..---------UUC--G---------------------------GGCGAAGCUAAGAUGGACU
NW_002196664.1/2305663-2305755         CC--UCUC..G.....C.AAC-.G-AGCUC.-ACACCUCAACG--CGGUG.CU.AGAG.UCUAGUAA-CC--AU-..--------G-----------------------C--AG--AU-GGCGAAGCUAAGAUGAGCU
NW_003020077.1/3270062-3269949         CC--CCCA..G.....U.GAU-.G-AGCUC.-ACACCUUAACG--CGGUG.CU.GGGG.UACAGUAA-UC--CU-..--------GGU---------------------C--UC--AG-GAUGAAGCGAAGAUGAGCU
NW_003020081.1/6375223-6375346         UC--CCCA..G.....C.GAU-.G-UGCAG.-GCACCUCUCCG--UGGUG.CU.GGGG.ACUAGUAU-UC--GA-..--------GUAG--CGC----A-AG-----GGC--AU--UC-UAAGAAGCAAAGACCUGUA
NT_107015.1/2982957-2983061            CC--UCCA..G.....C.GAC-.G-AGCUC.-ACACCUCACCG--UGGUG.CU.GGAA.UCCAGUAG-UC--UA-..--------A-----AUU----U-UU-----GGA--GA--UG-GACGAAGCUAAGAUGAGCU
NW_003020081.1/2249102-2249208         CC--AACA..G.....C.CAC-.G-AGUUU.-GGACCUCUACG--UGGUG.CU.GUUG.ACCCGUAG-CC-----..--------U----------------------UG--CU-----GGCGAAGUCAACACAAGAU
NT_166519.1/2698625-2698729            GC--ACUG..G.....C.GAU-.G-AGUCC.-ACCCUUCUACG--UAGGG.UC.GGUG.ACAAGUAG-AC-----..---------UUC--G---------------------------GGUGAAGCUAAGAUAGACU
NW_001884671.1/105669-105764           AC--CUGA..G.....C.A....A-GACUU.-GCACCUCUACG--UGGUG.CU.CAGG.ACUAGUAG-CC--AA-..--------AUUG--G------------------------U--GGUGAAACUAAG-CAAGUC
NW_003020110.1/5498744-5498857         CC--AACA..G.....C.AAA-.G-GGUUU.-GAGCCUCUUCG--UGGCG.CU.GUUG.AGUAGCAG-CU--C--..--------CUAU--AUC-----------------------G-GGUGAAGCUAACACAAACC
NW_003020083.1/466870-466754           UC--UCUA..G.....C.GAC-.G-UGCAG.-GCACCUCUUCG--UGGUG.UU.AGGG.ACCAGUAU-UC--GA-..--------GUGU--UCC----A-AG-----AGU--AU--UC-GGAGAAGCAAAGACCUGCG
NW_003101660.1/329632-329517           AC--CCUC..G.....C.GAC-.G-AGGUU.-GCACUUCUAAG--CAGUG.CG.AGGG.ACCAGUAG-UC--CC-..--------CUGC--CUC----U-GG-----CAG--UU----UGACGAAGCUAAGAUAAUCU
NW_003101677.1/1139099-1138995         UC--ACCA..G.....C.GA--.G--GUUC.-ACACUUCUACG--CAGUG.CU.GGUG.ACCAGUAU-CC--AA-..--------UUCC--AGC----U-UA-----UGACGGA--UU-GGAGAAGCCAAGAUGAACU
NW_003020081.1/6248763-6248642         UC--CCCA..G.....C.GAU-.G-UGCAG.-GCACCUCUCUG--UGGUG.CU.GGGG.ACUAGUAU-UC--GA-..--------GUAG--CGC----A-AG-----GGC--AU--UC-GAAGAAGCAAAGACCUGUA
NT_086521.1/8410807-8410700            AC--GUCG..A.....C.GAA-.G-AGUUC.-GCACUUCUACG--CAGUG.UC.GACG.AUCAAC-U-CC--UU-..--------CAUU--A-----------------U--AU--AA-GGAG--GCUAAGACGAACU
NW_001884682.1/681949-682056           UC--UUCA..G.....C.GAA-.G-UGCAG.-GUACCUCAUCG--CGGUG.CU.GAAG.UCUAGUAC-CC--CU-..--------U-U----------------------------GG-GGGGAAGCCAAGACCUGCU
NW_003315998.1/366140-366022           CC--CCCA..G.....C.GU--.G-GGCAG.-GCACCUCUACG--CGGUG.CU.GGGG.ACUAGUAA-UC--AUA..CAGUGGUU-AUU--GCC----C-AG-----CUA--CUGUGU-GGUGAAGCUAAAUUCUGCC
NW_001820826.1/1054975-1055069         UC--ACCA..G.....C.GAU-.A-AGAUU.-GCACUUCUCCG-UCAGUG.CU.GGUG.ACUAGUAG-CC-----..---------UUC--G---------------------------GGUGAAGCCAAGACGAGCU
NW_003020109.1/130533-130410           UC--CCCA..A.....C.AAC-.G-UGCAG.-GCACCUCUCCG--UGGUG.CU.GGGG.ACCAGUAC-UC--GA-..--------GUA---UUC----A-AG-----AGU--UU--UC-GAAGAAGCAAAGACCUGCG
NW_003052499.1/279632-279723           AC--CUUA..G.....C.GA--.--GGCUU.-GCACCUCUACG--UGGUG.CU.AAGG.ACCAGUAG-CC--AU-..---------------------------------------AU-GGUGAAGCUAAG-CAAGCC
NW_003052499.1/913011-913123           AC--ACCA..G.....C.GA--.--GGUUC.-ACACUUCUACG--CAGUG.CU.GGUG.ACCAGUAU-CC--AU-..--------UUCC--GGC----UUAU-----GAC--GG--AUUGGAGAAGCCAAGAUGAACC
NW_002477245.1/1726677-1726787         UG--CCCA..G.....C.UGA-.A-GGCAG.-GCACCUCUACG--CGGUG.CU.GGGG.ACUAGUAC-CC--GU-..--------A--C--AUG----U-CU-----UGA--UG--GUCAGGGAAGCUAAGGUCUGCC
NW_003020083.1/479157-479281           UC--CCCA..G.....C.AAC-.G-UGCAG.-GCACCUCUCCG--UGGUG.CU.GGGG.ACCAGUAU-UC--GA-..--------GUAU--UCA----A-AA-----AGU--AU--UC-GAAGAAGGAAAGACCUGCG
NT_107000.1/38311-38412                AC--CUAA..G.....C.AU-----AGCUU.-GCACCUUUACG--UGGUG.CU.UAGG.AUGAGUAA-CC-----..-------------------------------AG--UU-----GGUGAAACUAAG-CAAGCU
NW_002990117.1/1098639-1098747         UC--UCCA..G.....C.GAU-.GAAGCUC.-ACAGCCCACCG--UAGUG.CU.GGAG.UCUAGUAA--C--CA-..--------UG---------------------AA--AA--UGAG-CGGAGCUAAGAUGAGCU
NW_003020081.1/6104137-6104262         UC--CCCA..G.....C.GAU-.G-UGCAG.-GCACCACUCCGUGUGGUG.CU.GGGG.AUUAGUAU-UC--GA-..--------G-AA--UCC----A-AG-----AGU--AU--UC-GAUGAAGCAAAGACCUGCG
NW_001509765.1/630508-630622           CC--UCCA..G.....C.GAC-.A-AGCUC.-ACACCUCACCG--UGGUG.CU.GGAG.UCUAGUAACUU--G--..-------UGUAU--AAC----U-AU-----AGA--CU-----GACGAAGCUAAGAUGAGCU
NW_001517104.1/1742689-1742552         CCCUCCCA..G.....U.AA--.G-GGCAG.-GCACCUCUACG--CGGUG.CU.AGGG.GUUAGUAU-UC--UU-..--------GCAGAGACC----U-UC-----UUU--GC--AA-GAAGAAGCUAAGACCUGCC
NT_166518.1/85301-85399                UC--UCCA..G.....C.GAUA.A-AGCUC.-ACACCUCAUCG--CGGUG.CU.GGAA.UCUAGUAG-CC--C--..--------U-------------------------------GUGGCGAAGCUAAUAUUAGCU
NT_165929.1/193453-193352              CC--CCUA..G.....C.----.A-AGCUC.-ACACCUUGACG--UGGUG.CU.GGGG.UUCAGUAG-CC--UG-..--------GUUU--AUG----------------------CUAGGUGAAGCCAAGACGAGCU
NW_001509360.1/4437306-4437398         AC--CUAA..G.....C.A---.U-GACUU.-GCACCUCUACG--UGGUG.CU.UAGG.ACUAGUAA-CC--UU-..--------G------------------------------AU-GGUGAAGCCAAG-CAAGUC
NW_003052499.1/3991282-3991171         CC--ACCA..A.....C.GA--.G-AAUCG.-ACACUUCCGCA--CAGCA.CU.GGUG.AUUAGUGG-GC--GU-..--------GUUG--A-----------------A--AC--AU-GCGGGAGCAAAGAUCGAUU
NW_003316013.1/1051823-1051730         AC--CUGG..A.....C.A-...U-GGUUU.-GCACUUCUAUG--CAGUG.UC.CAGG.ACCAGUAG-CC--CU-..--------A------------------------------AGGGGUGAAGCCAAG-CAAACC
NW_001509360.1/804199-804106           AC--CUGG..A.....C.A-...U-GGUUU.-GCACUUCUACG--CAGUG.UC.CAGG.ACCAGUAG-CC--CU-..--------A------------------------------AGGGGUGAAGCCAAG-CAAACC
NT_107015.1/1726359-1726460            AC--CUGA..G.....C.A-...U-AGCUU.-GCACCUUUACG--UGGUG.CU.UAGG.AUGAGUAA-CC-----..-------------------------------AG--UC-----GGUGAAACUAAG-CAAGCU
NW_003316019.1/1464058-1463966         AC--CUAA..G.....C.A-...U-GACUU.-GCACCUCUACG--UGGUG.CU.UAGG.ACUAGUAG-CC--UU-..--------G------------------------------AU-GGUGAAGCCAAG-CAAGUC
NW_002990118.1/312690-312811           AC--CCUA..A.....C.GCU-.G-GGCAG.-ACACCUCUACG--UGGUG.UU.GGGG.AUUAGUAC-UC--AC-..--------AGUU--GAA----G-GAUUGCUCAA--CU--GU-GAGGAAGCUAAUAUCUGCC
teq36_28921_29874_100_156/50-159       GC--AUCA..A.....C.GAU-.G-AGCUC.-GCACUUCUACG--CAGUG.UU.GAUG.ACUAGUA---G--CC-..--------AUUA--A------------------------GG-C--GAAGCUAAGACGAGCU
mca9_428968_430596_1579_1546/9-117     CC--AUCA..G.....C.GGC-.G-AGUUC.-ACACUUCUACG--CAGUG.CU.GAUG.ACUAGUAG-UU--CA-..--------A------CC--------------UG--UU--UG-AACGAAGCUAAGAUGAACU
ure1_1844168_1845127_110_141/40-160    GC--ACCA..G.....C.GAU-.G-GGUUC.-GCACUUCUACG--CAGUG.CU.GGUG.ACUAGUAG-CC--CU-..--------A------------------------------GGAGGUGAAGCUAAGACGAGCC
mgy3_1916713_1918762_1924_1889/65-170  AC--ACCA..G.....C.GA--.G-AGUUC.-GCACUUUUACG--CAGUG.CU.GGUG.ACGAGUAG-CC--AU-..--------A--A--AAC--------------GA--AU--AU-GGUGAAACGAAGACGAACU
teq14_292494_295545_124_162/64-175     AC--ACCA..G.....C.GA--.G-AGUUC.-GCACUUUUACG--CAGUG.CU.GGUG.ACGAGUAG-CC--CU-..--------AUAU--AAC----U-AA-----GGA--AU--AA-GGUGAAACGAAGACGAACU
mca3_2642871_2646617_1588_1557/36-164  CC--ACCA..G.....C.GAC-.G-ACCUC.-GCACUUCUACG--CAGUG.CU.GGUG.ACUAGUAG-UC--CC-..--------UUUU--A------------------------GG-GAUGAAGCUAAGACGAGGU
teq15_103667_139902_35387_35356/33-164 CC--ACCA..G.....C.GAC-.G-ACCUC.-GCACUUCUACG--CAGUG.CU.GGUG.ACUAGUAG-UC--CC-..--------CUUA--A------------------------GG-GAUGAAGCUAAGACGAGGU
mgy7_1301830_1305733_2360_2391/46-163  CC--ACCA..G.....C.GAC-.G-ACCUC.-GCACUUCUACG--CAGUG.CU.GGUG.ACUAGUAG-UC--CC-..--------CUUA--A------------------------GG-GAUGAAGCUAAGACGAGGU
mca8_1296255_1297406_84_110/36-148     CC--ACCA..G.....C.GA--.G-AAUCG.AACACUUCUACG--CAGUG.CU.GGUG.ACUAGUCU-GC--AU-..--------GUUG--A----------------AA--AC--AU-GCAGAAGCGAGGAUCGAUU
pbr42_45880_49489_1937_1982/63-175     GC--ACCA..G.....C.AAU-.G-AGUCC.-GCACUUCUACG--UAGUG.CU.GGUG.ACUAGU-A-AC--AC-..--------UUU----------------------------GU-GGUGAAGCUACGACGGACU
#=GC SS_cons                           ..................---....(((((..(.<<<_______..>>>..........,,....-<.<<..<<...........____.._................__..__..>>.>>>---....,,,))))))
#=GF DUPLICATES NONE
//
