# Supplementary material for: Identification of 15 candidate structured noncoding RNA motifs in fungi by comparative genomics
Source: BMC Genomics. 2017 Oct 13;18:785. doi: 10.1186/s12864-017-4171-y (PMC5640933; doi:10.1186/s12864-017-4171-y)
Supplement: Supplementary file 3 — SDC motif sequences. sto file for SDC motif RNAs and their alignment. (STO 3 kb) [file 12864_2017_4171_MOESM3_ESM.sto]

# STOCKHOLM 1.0
NW_003020110.1/301881-301925           UCU-CU-UCUCAGA-CGGGCAU-CG-CCC-CCUUGUUCGUCUGGGUA--AG
#=GF END_OF_NEW_HITS here
NW_003101681.1/4438744-4438788         CCU-CUAUCUCAGG-CGGACAC-CG-CAU----UGUUCGUCUGGGUGGAAG
NT_165980.1/2094573-2094618            CCUACUCUCUCAAA-CGGACGC-CG-CAA----GGUUCGUUUGAGCGGCAG
NT_086558.2/264934-264979              CCUACUCUCUCAAA-CAGACGC-CG-CAU----AGUCUGUUUGAGCGGCAG
NW_003217278.1/837908-837953           UCU-CUGUCUCAGG-CGGACAC-CG-CAU----UGUUCGUCUGGGUGGAAG
NC_007198.1/982957-982909              CCUUCUCUCUCAGG-CGGACAC-AG-CCC-CCCUGUUCGUCUGGGCAGCAG
NW_003052499.1/2615994-2616037         UCU-CU-UCUCAGG-CGAACAC-CG-CAC----CGUUCGUCUGGGUGGAAG
NW_001884670.1/1571865-1571818         CCUUCUCUCUCAGG-CGGACAU-CC-CCC--CCUGUUCGUCUGGGCAGCAG
NW_001884566.1/793165-793210           UCU-CU-CCUCAGG-CGAGCAC-CG-CAU----UGCUUGUCUGAGCAGCAG
NT_165935.1/213234-213281              CCUUCUCUCUCAGA-CGGACAU-CC-CCC--CCUGUUCGUCUGGGUAGCAG
NW_001517110.1/325722-325771           CCUUCUCUCUCAGG-CGGACAU-AG-CCCCCCCUGUUCGUCUGGGCAGCAG
NW_001849813.1/582147-582193           CCUACUCUCUCAGA-AGAACGC-CAUCAA----AGUUCAUCUGAGCGGCAG
NT_166525.1/1381281-1381233            CCUACUCUCUCAGA-CGGACAU-AG-CCC-CCCUGUUCGUCUGGGCAGCAG
NW_001509772.1/1804614-1804663         CCUACUCUCUCAGG-CGGACAU-AG-CCCCCCCUGUUCGUCUGGGCAGCAG
NW_002196663.1/1673691-1673735         UCU-CCUUCUCAGGC-GGACAC-CG-CAU----UGUCC-CCUGGGUGGCAG
NT_107005.1/1198957-1198909            UCU-CU-UCUCAGG-CGGACACUCC-CCC-CCUUGUUCGUCUGAGUCGCAG
NW_001820834.1/1746243-1746199         UCU-CU-UCUCAGU-CGAACAC-CG-CAA----GGUUCGUCUGGGUGGCAG
NW_001914858.1/2747536-2747494         CCUACUCUCUCAAG-CG-ACCU-AA--A-----GGUUCGUUUGAGCGGCAG
NW_001939258.1/790411-790453           AUU-CU-UCUCAGG-CGAGCAC-CG-CAU----UGCUUGUCUGAGCG--AG
ncr5_579997_582260_2142_2215/108-154   CCUACUCUCUCAGA-AGAACGC-CAUCAA----AGUUCAUCUGAGCGGCAG
panfungi29/110-152                     CCUACUCUCUCAAG-CG-ACCU-AA--A-----GGUUCGUUUGAGCGGCAG
Gzefungi4/107-152                      CCUACUCUCUCAAA-CAGACGC-CG-CAU----AGUCUGUUUGAGCGGCAG
val8_42928_44341_1230_1375/195-230     CCUACUCUCUCAAA-----CGG-GC---U----UG----UUUGAGCGGCAG
vdh9_39096_40504_1225_1370/195-230     CCUACUCUCUCAAA-CGG-----AC-----------UUGUUUGAGCGGCAG
cgl5_2092326_2094679_2239_2311/108-153 CCUACUCUCUCAAA-CGGACGC-CG-CAA----GGUUCGUUUGAGCGGCAG
NW_0019392581_790501_790365/48-89      AUU-CU-UCUCAGG-CGAGCAC-CG-CAU----UGCUUGUCUGAGC-G-AG
NW_0018845661_793260_793118/49-93      UCU-CU-CCUCAGG-CGAGCAC-CG-CAU----UGCUUGUCUGAGCAGCAG
NW_0015093591_2372054_2372196/50-93    UCU-CU-UCUCAGA-CGAACAC-CG-CAC----CGUUCGUCUGGGUGGAAG
NW_0032172781_838003_837860/48-94      UCU-CUGUCUCAGG-CGGACAC-CG-CAU----UGUUCGUCUGGGUGGAAG
NW_0031016811_4438838_4438695/48-94    CCU-CUAUCUCAGG-CGGACAC-CG-CAU----UGUUCGUCUGGGUGGAAG
NW_0021966631_1673785_1673643/48-93    UCU-CCUUCUCAGGC-GGACAC-CG-CAU----UGUCC-CCUGGGUGGCAG
NT_1070051_1198859_1199005/49-97       UCU-CU-UCUCAGG-CGGACACUCC-CCC-CCUUGUUCGUCUGAGUCGCAG
NW_0024772471_1740392_1740535/48-94    CUU-CUCUCUCAGG-CGGACAU-CC-CCC--CCUGUUCGUCUGGGCAGCAG
NC_0071981_982859_983003/48-95         CUU-CUCUCUCAGG-CGGACAC-AG-CCC-CCCUGUUCGUCUGGGCAGCAG
#=GC SS_cons                           ..------<<<<<<.<<<<<<_.__.__...._>>>>>>>>>>>>-..:::
#=GF SORT_STATS 15 56 0
#=GF DUPLICATES NONE
//
