# Supplementary material for: Identification of 15 candidate structured noncoding RNA motifs in fungi by comparative genomics
Source: BMC Genomics. 2017 Oct 13;18:785. doi: 10.1186/s12864-017-4171-y (PMC5640933; doi:10.1186/s12864-017-4171-y)
Supplement: Supplementary file 4 — amd motif sequences. sto file for amd motif sequences and their alignment. (STO 4 kb) [file 12864_2017_4171_MOESM4_ESM.sto]

# STOCKHOLM 1.0
NW_001884560.1/450542-450408        .................AUGCCGCAGGCAAUCGCUGAGUGCUAAU.UUCC.C.U.CUGGGUG.GCCU.ACAUUUUUUU.............UGU.A.GGC.CAUCCAG.C..C.GG.CCAGCUCG.CGAGACUUC
NW_001849827.1/77711-77840          .................AUGCCUUCGGCCGUCGUUGAGCUCUAAG.CGCC.C..ACUGCG.G.G..U.GCCUU.............CCAC.AGC.G...C.C.CGCAGUC..C.AG.CAGCCUCAACGAGAGAGU
NT_165979.1/130884-130747           .................AUGCCGUCGGCCGUCGUUGAGCUCUAAG.CGCC.C..ACUGCG.G.GCGU.GCCAAUUGAC........CCC..GGC.A.CGC.C.UGCAGUC..C.AG.CAGCCUCAACGAGAUACC
NW_001914851.1/1084005-1083871      .................AUGCCGUCGGCCGUCGCUGAGCUCUAAG.CGCC.C..ACUGCG.G.ACGU.GUGCUG............CACU.CGC.A.CGU.C.CGCAGUC..C.AG.CAGCCUCAGCGAGAUAUU
NC_016477.1/151062-150925           .................AUGCCGUCGGCCGUCGUUGAGCUCUAAG.CGCC.C..ACUGCG.G.GCGU.GCCAAUUGAC........CCC..GGC.A.CGC.C.UGCAGUC..C.AG.CAGCCUCAACGAGAUUCC
NW_001509360.1/1412331-1412466      .......................AUGGCUGUCGCUGGGCUCUAAAUCUCCUU..GCUGGGGG.GCAU.GGUCU...................CC.A.UGCUCCUCCAGUC..CACGAGAAGUCCAACGAGGAACA
NW_003052496.1/781159-781304        .......................AUGGCUGUCGCUGGGCUCUAAAUCUCU....GCUGGG.GAGCAU.GGCCGGGUACAA......CCCA..CC.AUUGCUCCCUCAGCCAACGAG.AAG.UCCAACGAGGAACA
NT_166519.1/2234966-2235100         .......................AUGGCUUUCGCUGAGCUGUAGA.UUCCUC..GCUGGG.GGGCAC.GGCUG.............CCUUUUCC.A.UGCUC.CCCAGUC..C.AG.CAG.CUC..CGAGUAAUC
NW_001814459.1/62866-62997          .................AUGCCGCAGGCCAUCGCUGAGCAGUGAA.UACC.C..ACUACA.G..CAU.GCUCAA............CCG..GGC.A.UGU.C.UGUAGUC..CCUU.CAG.C.CAACGAGUAAAU
NW_001509768.1/732418-732292        .......................AUGGCUUUCGUUGAGCUGUAGAUCACU.C..ACUGGG.GGGCAU.G.U...............CC.....U.A.UGCUC.CUCAGUC..C.AG.CAG.CUC..CGAGUAACU
NW_003217284.1/1031932-1032085      .......................AUGGCUGUCGCUGGGCUCUAAA.UCCC.CUUACUGGGAGAGCAACGGCGUGACUUGAAUAG..CCCACCCCAU.UGCUCUCCCAGUC..C.AG.GAAGCCCAACGAGUACAU
NW_001813977.1/1566075-1566226      .......................AUGGCUGUCGUUGGGCUCUAAA.UCCCUC..ACUGGGAG.GCAUGGCCAUGGGCAUCUCCCCGCCC...GCCAUUGCUCUCCCAGUC..C.AG.GAAGCUCAACGAGUACAU
NW_003101679.1/4416249-4416110      .......................AUGGCUGUCGCUGGGCUGUAAAUCCCU.C..ACUGGGAG.GCAU.GGCCCCG...........CCC..GCC.AUUGCUCUCCCAGUC..C.AG.GAAGCUCAACGAGUACAU
NC_017849.1/4460138-4460278         .................AUGCCUUCGGCCGUCGCUGAGCUGUGAA.CCCC.C..ACUGCG.GGACGU.GCCCGAUUU.........CUCCAGGC.A.UGUUC.CGCAGUC..C.AG.CAGCCUCAACGAGUAGUU
NW_001517097.1/2244947-2245073      .......................AUGGCUUUCGUUGAGCUGUAGA.UUCCUC..ACUGGG.GGGCAU...CU..............CCU......G.UGCUC.CCCAGUC..C.AG.CAG.CUC..CGAGUAGAC
NT_107013.1/1701969-1701842         .......................AUGGCUUUCGUUGAGCUGUAGA.UUCCUC..GCUGGG.G....A.GCCUUCU...........CCC..GGC.C.....C.CCCAGUC..CUAG.CAG.CUC..CGAGUAUCC
NT_165928.1/1531906-1531778         .......................AUGGCCUUCGCUGAGCUGUAAAUCUCU.C..GCUGGG.G..A.G.GCCCUU............CCCU.GGC.C..U..C.CUCAGUC..C.AG.CAG.CUC..CGAGUAUCC
NT_086532.1/3271902-3272040         .................AUGCCUUCGGCCGUCGCUGAGCUGUAAA.CGCC.C..ACUGCGGG.CCGU.GGCUGUCCU.........CCCU.GUC.G.CGG.CUCGCAGUC..C.AG.CAG.UUCUUCGAGUUAAC
NW_003315849.1/70481-70617          .................AUGCCUUCGGCCGUCGCUGAGCUGUAAA.CGCC.C..ACUGCG.GGCCAU.GGCUGUUUU.........CCC...CC.G.UGGUC.CGCAGUC..C.AG.CAG.UUCACCGAGUUACC
NW_001849580.1/2111428-2111295      .......................AUGGCCUUCGUUGAGCUGUAGA.UUCCUC..GCUGGG.GGGCAC.GACAGU............CUUU..UC.C.UGCUC.CCCAGUC..C.AG.CAG.CUC..CGAGUUUCC
NW_003020074.1/3427046-3427175      .......................AUGGCCUUCGUUGAGCUGUAAA.UGCCUC..GCUGGG.G....A.GCCUGUCCCUG.......CC...GGC.U.....C.CCCAGUC..C.UG.CAG.CUC..CGAUCUUCA
NW_002990115.1/1160434-1160569      .......................AUGGCAUUCGCUGAGCUGUAAA.UUCC.C.UGCUGGG.G..AGG.GGCGGUCUGU........CCC...CC.U.CU..C.CCCAGUC..C.AG.UCAGCUCUUCGAAGAUAA
NW_002196661.1/1131986-1132121      .......................AUGGCAUUCGCUGAGCUGUAAA.UUCC.C.UGCUGGG.G..AGG.GGCGGUCUGU........CCC...CC.U.CU..U.CCCAGUC..C.AG.UCAGCUCUUCGAAGAUAC
#=GC RF                             ..............................UCGuUGAGCUgUAAg.CGCC.C..ACUGCG.G.gCGu.GCCca....UU.-.CCU.CCc..GGC.a.CGc.C.CGCAGUC..C.AG.CAGCCUCAACGAG.....
#=GC SS_cons                        ..............................<<<-<<<<-------.----.-..<<<<<<<<<<<<<.<<<___....__..___-.____>>>.>.>>>>>>>>>>>>-..-.--.---->>>>->>>......
#=GF DUPLICATES NW_001849580.1/2111428-2111295=NW_002477239.1/2153606-2153473
//
