# Supplementary material for: Identification of 15 candidate structured noncoding RNA motifs in fungi by comparative genomics
Source: BMC Genomics. 2017 Oct 13;18:785. doi: 10.1186/s12864-017-4171-y (PMC5640933; doi:10.1186/s12864-017-4171-y)
Supplement: Supplementary file 5 — ies6 motif sequences. sto file for ies6 motif sequences and their alignment. (STO 5 kb) [file 12864_2017_4171_MOESM5_ESM.sto]

# STOCKHOLM 1.0
NT_086543.1/5259970-5259878           UGAUCACGAUUAAGCCGGAGCGUCAAUUG..CCGUCCCUUGAUCGAAAGGCCA.AG.GGUGCA...UA.GUUGG..GGCUUGACUUUGUUGGUCGGACAUUUC
NW_001849580.1/432717-432626          AGGUCACGAUUAAGCCGGAGCGCUUUCUU..UGAACC.UGUCUCGAAAGGGGC.AU.GGUGGG...UG.GAAAG..GGCUUGACUGUGAUGGCCGGACAUUCU
NW_001517105.1/654851-654941          AGAUCACGAAUAAGCCGGAGCGCUUUCU...UGAACC.UGUCUCGAAAGGGGC.AC.GGCGGG...UG.GAAAG..GGCUUGACUGUGUUGGUCGUACAUUCA
NC_016472.1/9064704-9064613           .GGUCACGAUUAAGCCGGGGCGUCGACUG..UCAUCUUGCUGUCGAGAGGUAG.CG.AGUGCA...UA.GUCGG..GGCCUGACUUUGUUGGUCGUACACAAU
NC_017849.1/2668963-2669055           UGACCACGAUUAAGCCGGAGCGUCAAUUU..UCAUCCUGUCAUCGAAAGGUGA.CA.GGUGUA...UA.GCUGA..GGCUUGACUUUGUUGGUCGGACAAUGC
NC_016458.1/7513128-7513036           UGAUCACGAUUAAGCCGGAGCGUCGACUG..CCAUCUUGCUGCCGAGAGGCCG.CG.AGUGCA...UA.GUCGG..GGCUUGACUUUGUUGGUCACACACGUA
NW_002990119.1/2102099-2102009        UGGUCGCGAUUAAGCCGGAGCGUUUUCUU..UGAACC.UGUCUCGAGAGGGGC.A..GGUGGG...UG.GAAAG..AGCUUGACUUUGUUGGCCUGACAUUUU
NW_003533876.1/456754-456663          GGAUCACGAUUAAGCCGGAGCGUCUUCU...UGAGCCGUUUGCCGAAAGGCUU.GC.GGUGGG...UG.GAAGA..AGCUUGACUUUGAUGGUCAUACAUAGG
NW_002196667.1/1556289-1556199        UGGUCACGAUUAAGCCGGAGCGUUUUCUU..UGAACC.UGUCUCGAGAGGGGC.AU..GUGGG...UG.GAAAG..GGCUUGACUUUGUUGGCCUGACAUGUC
NW_003546225.1/1274194-1274285        AGAUCCCGAUUAAGCCGGAGUGUCGAUU...GUAUCUUGCUGUUGAAAGACAG.CG.AGUACG...UA.GUUGA..GACUUGACUUUGUGGGUCGUACAUGUU
NT_165929.1/1604736-1604648           AGGUCACGAUUAAGCCGGAGCACUUCCU...UGAACC.UGUCUCGAGAGGGGC.AG.GG.GGG...U..GGAAG..GGCUUGACUUUGUUGAUCGCACAUUAU
NW_001939252.1/339683-339591          UGACCACGAUUAAGCCGGAGCGCCUCCU...UGAGCCAUGUGUUGAAAGACGU.GU.GGUGGG...U..GGAGUGAAGCUUGACUUUGGUGAUCAUACAUAUA
NW_003315033.1/284127-284219          GUAUCACGAUUAAGCCGGAGCGUCAGUUA..ACAACCCACGGCCGAAAGGCCG.CG.GGUGCG...UA.GCUGG..GGCUUGACUUUGUUGGUAAAACAUAUC
NW_003315867.1/2342656-2342564        CGAUCACGAUUAAGCCGGAGCGUCAAUUG..CCAUCCCUUGGCUGAAAGGCCU.UG.GGUGCA...UA.GUUGG..GGCUUGACUUUGUUGGUCCGACACUUG
NT_165979.1/3170920-3170829           .GAUCACGAUUAAGCCGGAGCGUCGACUG..UCAUCUUUCUGCCGAAAGGCAG.CG.AGUGCG...UA.GUUGG..GGUUUGACUUUGUUGGUCGUACAUAUA
NW_001849804.1/34058-34148            .GAUCACGAUUAAGCCGGAGUGUCGAUU...GUAUCUUGCUGUUGAAAGACAG.CG.AGUACG...UA.GUUGG..GACUUGACUUUGUUGGUCGCACAUUCU
NW_001914856.1/1068699-1068790        .GAUCACGAUUAAGCCGGGGCGUCAACU...UGAUACUCCUGUCGAGAGGCAGCGA.GUUGCA...UA.GAUGG..GGCCUGACUUUGUUGGUCAAACAAUUU
NW_001820813.1/338986-338895          UGAUCGCGAUUAAGCCGGAGCGCAUUCC...UGAACCAACCAUUGAAAGAUGG.UU.GGCGGG...UA.GAAUG..AGCUUGACUUUGUCGGUCAGACAUAUC
NW_001884551.1/562544-562453          GGAUCACGAUUAAGCCGGAGCGCC.UCUU..UGAGCCAUGCAUCGAAAGGUGC.AU.GGUGGG...UG.GACGG..AGCUUGACUUUGAUGGUCAUACAUAAC
NW_003101655.1/370869-370962          AGGUCACGAUUAAGCCGGAGCAUCACUAU..UGAACCCCGUCUCGAAAGGGGU.GG.GGUGGG..CUG.CGUGA..GGCUUGACUUUGUUGGUCUGACAUUUC
NW_001509358.1/4205658-4205567        CGGUCACGAUUAAGCCGGAGCGUCGUCU...UGAACCCCAUCUCGAAAGGGAU.AG.GGUGGG...UG.GACGG..GGUUUGACUUUGGGGGCCAAACAAGUU
NT_166529.1/792688-792597             AGGUCACGAAUAAGCCGGAGCGCUUUCUU..UGAACC.UGUCUCGAGAGGGGC.AU.GGUGGG...UG.GAAAG..GGCUUGACUGUGUUGGCCGUACAUAAA
NW_001813974.1/137639-137734          AGGUCACGAUUAAGCCGGAGCGCCACAAUUUUGAACCCCAGCUCGAAAGGGGU.GG.GGUGGG..CUG.CGUGG..GGCUUGACUUUGUUGGCCUAACAUCUG
NW_003020073.1/3351053-3350962        UGAUCACGAAUAAGCCGGAGCGUUUUCU...UGAGCC.UGUCUCGAAAGGGGC.AU.GGUGGG..AUG.GAAAG..GGCUUGACUGUGUUGGUCGUACAUAAC
NW_001509765.1/578558-578648          AGAUCACGAAUAAGCCGGAGCGCUUUCU...UGAACC.UGUCUCGAGAGGGGC.AC.GGCGGG...UG.GAAAG..GGCUUGACUGUGUUGGUCGUACAUGCA
NW_003217285.1/907569-907661          UGGUCACGAUUAAGCCGGAGCGUCAUUU...UGAACGUGGUCUCGAAAGGGGC.CG.GGUGGG..GUG.CAUGG..GGCUUGACUUUGUUGGCCGAACAUUAC
NT_107014.1/3399416-3399505           AGAUCACGAAUAAGCCGGAGCGCUUUCU...UGAGCC.UGUCCCGAAAGGGGC.AU.GGUGGG...U..GGAAG..AGCUUGACUGUGUUGGUCGUACAUAUU
NW_003052500.1/7463245-7463153        CGGUCCCAAUUAAGCCGGAGCGUCGUCU...UGAGCCCUGUCUCGAAAGGGAU.AGCGGCGGG...UG.GACGG..GGUUUGACUUAGUGGGCCAAACAUGCU
NT_165979.1/3170921-3170829           UGAUCACGAUUAAGCCGGAGCGUCGACUG..UCAUCUUUCUGCCGAAAGGCAG.CG.AGUGCG...UA.GUUGG..GGUUUGACUUUGUUGGUCGUACAUAUA
NW_003299168.1/3313340-3313250        UGGUCCCGAUUAAGCCGGAGCGUUAUCU...UGAACU.CGUCUCGAAAGGGGC.UG.UGUGGA...UG.GAUAG..UGCUUGACUUUGUGGGCCGAACAUGUG
NW_003315192.1/31453-31363            UGGUCCCGAUUAAGCCGGAGCGUUAUUC...UGAACU.CGUCUCGAAAGGGGC.UG.CGUGGA...UG.GAUAG..GGCUUGACUUUGUGGGCCGAACAUGUA
NW_003345193.1/516346-516256          UGGUCCCGAUUAAGCCGGAGCGUUAUUC...UGAACU.CGUCUCGAAAGGGGC.UG.CGUGGA...UG.GAUAG..GGCUUGACUUUGUGGGCCGAACAUAUA
NW_003456423.1/190928-191018          UGGUCCCGAUUAAGCCGGAGCGUUAUUC...UGAACU.CGUCUCGAAAGGGGC.UG.CGUGGA...UG.GAUAG..GGCUUGACUUGGUGGGCCGAACAUGUA
NW_003315110.1/398342-398252          UGGUCCCGAUUAAGCCGGAGCGUUAUUC...UGAACU.CGUCUCGAAAGGGGC.UG.CGUGGA...UG.GAUAG..AGCUUGACUUUGUGGGCCGAACAUGUA
#=GC RF                               uGAUCACGAUUAAGCCGGAGCGUCAAuUg.CaCAUCCCucgGCCGAAAGGCcg.aG.GGUGCG.cAUA-gUUGG--GGCUU......................
#=GC SS_cons                          ...---.-------,,,,<<<-<<<<<...-----<<<<<<<<<____>>>>>.>>.>>----...--->>>>>--->>>.......................
#=GF DUPLICATES NW_001509358.1/4205658-4205567=NW_003316013.1/1131278-1131187 NW_001849580.1/432717-432626=NW_002477239.1/468591-468500 NW_001509765.1/578558-578648=NC_007197.1/847942-847852 NW_001939252.1/339683-339591=NW_003520342.1/2628-2536
//
