# Supplementary material for: Identification of 15 candidate structured noncoding RNA motifs in fungi by comparative genomics
Source: BMC Genomics. 2017 Oct 13;18:785. doi: 10.1186/s12864-017-4171-y (PMC5640933; doi:10.1186/s12864-017-4171-y)
Supplement: Supplementary file 6 — hexA motif sequences. sto file for hexA motif sequences and their alignment. (STO 2 kb) [file 12864_2017_4171_MOESM6_ESM.sto]

# STOCKHOLM 1.0
NW_003316003.1/3046476-3046347 GAGUCU.UUUCUUGUC.UCGCCUUUCGAGUUGUUAUUCCU.GUAACACUUCGAAAGGCAUUCGAGAAA.GGACGCCCAA---AGGACAGUCAACCUGGACUUUGACGCC
NT_107011.1/1202432-1202305    AAGUCU.UUUCUUGUC.UCAUCUUCCGAGUUGUUA.UUUU..UAACAGUUCGGGAGAGAUUCGAGAAA.AGACGCUCAA---AGGACAGCCAACCUGGACUUUGACGCC
NW_003217278.1/242489-242614   CUGUCA.UUUCUUGUC.UCGUCUUUCGAAUUGUU..CUUA...AACACUUCGAAAGACAUUCGAGAAA.GGACACAUU----AGGACAGUCAAUCUGGACUUUGACGCU
NW_003101681.1/2611896-2611771 CUGUCU.UUUCUUGAC.UCGUCUUUCGAAUUGUU..CUUA...AACACUUCGAAAGGCAUUCGAGAAA.GGAUACCUU----AGGACAGUAAAUCUGGACUUUGACGCC
NT_166523.1/972275-972150      AAGUCU.UUUCUUGUC.UCGUCUUUCGAGUUGUU..GCCC...AACAGUUCGAAAGGCAUUCGAGAAG.AGACGCCCGA---AGGACAGCCAAUCUGGACUUCGACGCC
NW_003020110.1/233038-232913   AAGUCU.UUUCUUGUU.UAGUCUUUCGAGUUGUU..UAAC...GACAGUUCGAAAGGCAUUCGAGAAA.AGACGCUAA----AAGUCCGUCAAUCUGGACUUUGACGCC
NW_001884552.1/184928-185051   AAGUUC.UUUCUUG..AU.UCCUUUCGAAUUGUU..UUCG...AACGGUUCGAAGGGUUUUCAAGAAC.GAGCGACCC----GACUCCGACAAACUGGAUUUUGAAGCA
NW_001509762.1/1688387-1688262 GAGUCU.UUUCUUGUC.UCGCCUUUCGAGUUGUU..UCGC...AACAGUUCGAAAGGGAUUCGAGAAG.AGACGCCCAA---AGGACAGCCAAUCUGGACUUUGACGCC
NC_007198.1/2266030-2266155    GAGUCU.UUUCUUGUC.UCGCCUUUCGAGUUGUU..UCGC...AACAGUUCGAAAGGGAUUCGAGAAG.AGACGCCCAA---AGGACAGCCAAUCUGGACUUUGACGCU
NW_002196663.1/566397-566274   AAGUCU.UUUCUUGUC.U.ACCUUUCGAGUUGUU..UCU....AACAGUUCGAAAGGCAUUCGAGAAA.GGACGCCCAA---AGGACAGUCAAUCUGGACUUUGAGGCG
NW_001939244.1/5411649-5411772 AAGUUCUUUUCUUG..AU.UCCUUUCGAAUUGUU..UUA....AACAGUUCGAAGGGUUUUCGAGAAA.GAGCGACCC----GACUCCGCCAAACUGGAUUUUGAAGCA
NW_002990116.1/615600-615476   AAGUCU.UUUCUUGUC.UCGCCUUUCGAGUUGU...UUUUA...ACAGUUCGAAAGGCAUUCGAGAAA.GGACGCCCAA---AGGACAGUCAAUCUGGACUUUGAGGCG
NT_165932.1/900109-899985      AAGUCU.UUUCUUGUC.UAGCCUUUCGAGUUGU...UUCCA...ACAGUUCGAAAGGCAUUCGAGAAG.AGACGCCCAA---AGGACAGCCAAUCUGGACUUUGACGCC
NW_003052499.1/2206641-2206763 GAGUCU.UUUCUUGUC.UCGCCUUUCGAGUUGU...UCU.....GCACUUCGAAAGGCAUUCGAGAAA.GGACGCCCA----AGGACAGUCAAUCUGGACUUUGACGCC
NW_003299164.1/1486294-1486172 CCGUCU.UUUCUUGUC.UAGCCUUUCGAAUUG....UCCCC....CAGUUCGAAAGGCAUUCGAGAAA.AGACGCCCCU---CAAGCAGCCAAUCUGGACUUUGACGCC
NW_003315134.1/39145-39023     CCGUCU.UUUCUUGUC.UAGCCUUUCGAAUUG....UCACC....CAGUUCGAAAGGCAUUCGAGAAA.GGACGCCCCU---CAAGCAGCCAAUCUGGACUUUGACGCC
NW_001884675.1/1152115-1152233 AAGUCU.UUUCUUGUC.UAGCCUUUCG..UUC....GUAU.....CUGUUCGAAAGGCAUUCGAGAAA.AGACGC.CAA---AGGACAGCCAAUCUGGACUUUGACGCC
NW_001814467.1/118958-118843   GAGAUC.CUUCUUGUGAUAUCCUUUCGG........CACG.........CUGAAAGGUAUUCGAGAAGUGUUCUCGCAUUGAAAGGUCGUCAACCUGGACUUUGACGCA
NW_001820832.1/1149375-1149260 GAGAUC.CUUCUUGUGAUAUCCUUUCGG........UACG.........CUGAAAGGUAUUCGAGAAGUGUUCUCGCAUUGAAAGGUCGUCAACCUGGACUUUGACGCU
#=GC SS_cons                   ..<<<<.<<<<<<<--.--<<<<<<<<<<-<<<<<<____->>>>>>->>>>>>>>>>--->>>>>>>.>>>>,,,.................................
#=GF SORT_STATS 5 198 0
#=GF DUPLICATES NW_001884675.1/1152115-1152233=NW_002477249.1/655982-655864 NW_003345199.1/1412478-1412600=NW_003456425.1/1110973-1111095 NW_001939244.1/5411649-5411772=NW_003526367.1/12866-12743
//
