# Supplementary material for: Identification of 15 candidate structured noncoding RNA motifs in fungi by comparative genomics
Source: BMC Genomics. 2017 Oct 13;18:785. doi: 10.1186/s12864-017-4171-y (PMC5640933; doi:10.1186/s12864-017-4171-y)
Supplement: Supplementary file 7 — SART-1 motif sequences. sto file for SART-1 motif sequences and their alignment. (STO 2 kb) [file 12864_2017_4171_MOESM7_ESM.sto]

# STOCKHOLM 1.0
NW_003052498.1/1090459-1090573      CCACAGAUCUGUGUCCAGUAGUCCUGUUC.CAGCUGCU...GGUCGUCC.UUCG.UGAUGGCU...AGUAGCUGUGUUUCGGUUG..AUU.CUGGACAGUUCGACGACCUAUGGAGCCAUCACUUU
NT_166539.1/1577736-1577625         ACACGGAUCUGUGUUCAGCGAUCCCGUUCAUGGAGG.....GU.GCGGC.UUCG.GCUGUUAU....UUCUUUGUGUUUCGGUUG..AACGCUGGACAGUUCGACGACUUAAGGAGCCAUUCAUCU
NT_165972.1/2524901-2525013         CCACGGAUCUGUGUCCAGCGAUCCCGUUCACGGAG.....CCAUUUCUC.UCAC.GAGGAGUGG....UCUUUGUGUUUCGGUUG..AUUGCUGGACAGUUCGACGACUUAAGGAGCCACUGAUUC
NW_003315985.1/451762-451876        CCACAGAUCUGUGCCCAGCAAUCCUGUUC.CAGC...GGUCGACCACCA.UUCG.UGGUGGUCUGCG...GCUGUGUUUCGGUUG..AUU.CUGGACAGUUCGACGACCUAUGGAGCCAUCACUAU
NW_001509357.1/475978-476092        CCACAGAUCUGUGCCCAGCAAUCCUGUUC.GAGC...GGUCGACCAUCA.UUCG.UGGUGGUCUUCG...GCUGUGUUUCGGUUG..AUU.CUGGACAGUUCGACGACCUAUGGAGCCAUCACUAU
NW_003217282.1/34115-34009          AACCAGAUCUGUGUCCAGCAGUCCUGAUC.CA.........CCAGAGUA.UUCG.UACUCUGG........CUGUGUUUCGGUUGUCAUUGCUGGACAUCUCGACGAUACAUGGAGCCAUCACGGA
NW_001813976.1/1637886-1637779      ACCCAGAUCUGUGUCCAGCAGUCCUGAUC.CAA........CCAGAGUA.UUCG.UGCUCUGG........UUGUGUUUCGGUUGUUAUUGCUGGACAGCUCGACGAUUCAUGGAGCCAUCAAGGA
NW_003101680.1/3292437-3292330      AUCCAGAUCUGUGUCCAGCAGUCCUGAUC.CAA........CCAGGGUA.UUCG.UACCCUGG........CUGUGUUUCGGUUGCUAUUGCUGGACAGCUCGACGAUUCAUGGAGCCAUCGAGGG
NT_107014.1/1792140-1792040         ACACGGAUCUGUGUUCGGCGAUCCUGAUCGCAGAAA..........GAG.UUUA.CUC...........UUCUGUGUUUCGGUCG..AUUGCUGGACAGUUCGACGACCAAAGGAGGCACCCAUUC
NW_001517099.1/1333043-1333157      ACAACGAUCUGUGGCCAGCGAUCCUGAGCAUGGA.GCA...GCUCUUCU.UCCG.GGAGGAGC...UGUCUUCGUGUCUCGGUUG..AUUGCUGGUCAGUUCGACGACUUAGGGAGCCAUCACUUU
NW_001509773.1/1228976-1228922      ACACGGAUCUGUGUCCAGCGAUCCUGAGCAUGGAA....CUGUUCCUCU.UCAC.GGAGGGGCUGC...UUCUGUGUCUCGGUUG..AUUGCUGGACAGUUCGACGACUUAAGGAGCCAUCCCCUC
NC_007197.1/2732243-2732357         ACACGGAUCUGUGUCCAGCGAUCCUGAGCAUGGAA....CUGUUUCUCU.UCAC.GGAGGGGCUGC...UUCUGUGUCUCGGUUG..AUUGCUGGACAGUUCGACGACUUAAGGAGCCAUUCCCUU
#=GC RF                             ..............................CAGC...--..-.gacCAccA.UUCG.UggUGgucug.cGGCUGUGUUUCGGUUG..AUUGCUGGA..............................
#=GC SS_cons                        ..............................<<<<<<<<..-<<<<<<<<<____>>>>>>>>>-..>>>>>>>>---<<<<<___..____>>>>>..............................
#=GF DUPLICATES NONE
//
