# Supplementary material for: Identification of 15 candidate structured noncoding RNA motifs in fungi by comparative genomics
Source: BMC Genomics. 2017 Oct 13;18:785. doi: 10.1186/s12864-017-4171-y (PMC5640933; doi:10.1186/s12864-017-4171-y)
Supplement: Supplementary file 8 — AU-rich motif sequences. sto file for AU-rich motif sequences and their alignment. (STO 1 kb) [file 12864_2017_4171_MOESM8_ESM.sto]

# STOCKHOLM 1.0
NC_009488.1/1649657-1649784            UUGAAG.UCAUAAUCA..CCCCACAUAAUAAUAU.UAAUGUAU..AUAUUAUUAUGUGGGG..UGAUUAUGA....CUU
NC_009488.1/1649788-1649661            UUGAAG.UCAUAAUCA..CCCCACAUAAUAAUAUAUAC...AUUAAUAUUAUUAUGUGGGG..UGAUUAUGA....CUU
NC_021436.1/41506-41629                UGUCUU.AAUUUCUUG..CCUCACACAAUAAUAU.UAA...AA..AUAUUAUUGU.UGAGG.UCA.UAAAUU....CAG
NC_021436.1/120426-120550              UGAAAG.CCAGGAUCGUUCCUCACACAAUAAUAU.UAA...AA..AUAUUAUUGU.UGAGG.C..AUCCUGG....CUU
NC_021436.1/21808-21932                UGGAAA.UCGCGAUCGUUCCUCACACAAUAAUAU.UAA...AA..AUAUUAUUGU.UGAGGCC...UCGCGA....UUU
NC_021436.1/1-119                      UAGCAA.UCGCGAUCGUUCCUCACACAAUAAUAU.UAA...AA..AUAUUAUUGU.UGAGGCC...UCGCGA....UUG
NC_021436.1/143729-143605              UAGCAA.UCGCGAUCGUUCCUCACACAAUAAUAU.UAA...AA..AUAUUAUUGU.UGAGGCC...UCGCGA....UUG
NC_021436.1/15510-15634                UAGCAA.UCGCGAUCGUUCCUCACACAAUAAUAU.UAA...AA..AUAUUAUUGU.UGAGGCC...UCGCGA....UUG
NC_021436.1/184485-184609              UAGCAA.UCGCGAUCGUUCCUCACACAAUAAUAU.UAA...AA..AUAUUAUUGU.UGAGGCC...UCGCGA....UUG
NC_021436.1/129859-129980              GAUUAA.UUUCU.UG...CCUCACACAAUAAUAU.UAA...AA..AUAUUAUUGU.UGAGGCC..AUAGAAA....UUA
NC_021436.1/232831-232705              AAUUAAUUUUCU.UC...CCUCACACAAUAAUAU.UAA...AA..AUAUUAUUGU.UGAGGCC..AUAGAAAUCCGUUA
NC_021436.1/130229-130350              CAAAUU.UUUCU.UC...CCUCACACAAUAAUAU.UAA...AA..AUAUUAUUGU.UGAGGCC..AUAGAAA....AAU
#=GC SS_cons                           .::<<<.<<<<<<<<<--<<<<<-<<<<<<<<<<.___...__..>>>>>>>>>>.>>>>>-->>>>>>>>>....>>>
#=GF SORT_STATS 8 77 0
#=GF DUPLICATES NC_021436.1/13072-13196=NC_021436.1/230017-230141=NC_021436.1/140891-140767 NC_021436.1/21808-21932=NC_021436.1/221856-221732
//
