# Supplementary material for: Identification of 15 candidate structured noncoding RNA motifs in fungi by comparative genomics
Source: BMC Genomics. 2017 Oct 13;18:785. doi: 10.1186/s12864-017-4171-y (PMC5640933; doi:10.1186/s12864-017-4171-y)
Supplement: Supplementary file 9 — Atypical snoRNA motif sequences. sto file for atypical snoRNA motif sequences and their alignment. (STO 15 kb) [file 12864_2017_4171_MOESM9_ESM.sto]

# STOCKHOLM 1.0
NW_003315487.1/85171-85082           UCCAAAUGAUGUUU-U-GCAA-UU----------A-----CGUAUUUGCUACUUCAGAGCUCC-GUU-G----CGGGCCAUGAGA----CC----A----U---U--A--U--U--CACC-U-----UUGC--CCUGAU
NT_086559.1/30823-30732              UUCACAUGAUGUUU---GCAA-CC----------CA----AGUAUUUGCUACUUCAGAGCCUG-UUC-A--CGCAGGCCAUGAGA----CC----A----C---U--A--U--U--CACC-A-----UUGC--CCUGAU
NW_003315879.1/1039369-1039457       UUUACAUGAUGUUU---GCAA-CC----------CA----AGUAUUUGCUACUUCAGAGCCUU-UUA------CAGGCCAUGAGA----CC----A----C---U--A--U--U--CACC-A-----UUGC--CCUGAU
NW_003315030.1/283432-283340         CCCACAUGAUGCAU-U-GCAA-CC---------AAA----AGUAUUUGCUACUUCAGAGCCUG-UUC-G----CAGGCCAUGAGA----CC----A----C---U--A--U--U--CACCAU-----AUGC--ACUGAU
NW_001509773.1/513428-513516         CCCAAAUGAUGUUU-U-GCAU-AA----------UA----CGUAUUUGCUACUUCAGAGCCUU-CUA-------CGGCCAUGAGA----CA----A----A---C--A--A--U--CACC-A-----AUGC--CCUGAU
NW_001509357.1/564733-564642         CCCAAAGGAUGUUU-U-GCAA-CCUU-------AAA----AGUAUUUGCUACUUCAGAGCCCC-GUU-------GGGCCAUGAGA----CA----A----U---C--A--U-----CACCAA-----UUGC--CCUGAU
NW_003052498.1/1146301-1146390       CCCAAAGGAUGUUU-U-GCAA-CCUU--------AA----AGUAUUUGCUACUUCAGAGCCCU-CU--------GGGCCAUGAGA----CA----A----U---U--A--U-----CACCAA-----UUGC--CCUGAU
NW_001820835.1/2333068-2333161       UUUAUAUGAUGUUU-U-GCAA-CUU--------AAA----AGUAUUUGCUACUUCAGAGCUUG-GGA-G--ACCAAGCCAUGAGA----CA----A----C---U--A--A-----CACC-A-----UUGC--CCUGAA
NW_001517099.1/2104479-2104390       UUCAAAUGAUGUAU-U-GCAU-AAU---------UA----UGUAUUUGCUACUUCAGAGCCCU-UUG-------CGGCCAUGAGA----CA----A----A---A--A--A--U--CACC-A-----AUGC--CCUGAU
NW_001814511.1/212940-213033         UCCAUAUGAUGUUU-U-GCAA-CUUU--------AA----AGUAUUUGCUACUUCAGAGCUUG-GGA-G--ACCAAGCCAUGAGA----CA----A----C---U--A--A-----CACC-A-----UUGC--CCUGAA
NW_003315878.1/44181-44088           UCGAAAUGAUGUUU-U-GCAA-CC----------CA----AGUAUUUGCUACUUCAGAGCCUG-CUU-C--CACAGGCCAUGAGA----CA----A----C---U--A--U-UU--CACC-A-----UUGC--CCUGAU
NW_001820835.1/1474637-1474543       UCUGUAUGAUGUUU-U-GCAA-UUUA-------UAA----AGUAUUUGCUACUUCAGAGCCUG-GGA-G--ACCAAGCCAUGAGA----CA----A----C---U--A--A-----CACC-A-----UUGC--CCUGAA
NW_003101680.1/2218230-2218318       CCCAAAUGAUGUUU-U-GCAU-UU----------A-----CGUAUUUGCUACUUCAGAGCCCU-UAA-G-----AGGCCAUGAGA----CA----A----A---C--U--U-----CACCAA-----UUGC--CCUGAU
NW_001813975.1/104756-104667         GUCCAAUGAUGUUU-U-GCUU-UU----------A-----CGUAUUUGCUACUUCAGAGCCCU-UAA-C----AAGGCCAUGAGA----CA----A----A---C--U--U-----CACCAA-----AUGC--CCUGAU
NT_166518.1/2103939-2103851          UCCAGAAGAUGUUU-UUGCAU--A----------AA----CGUAUUUGCUACUUCAGAGCCUU-UCA-------CGGCCAUGAGA----CA----A----A---C--A--U--U--CACCAA------UGC--CCUGAU
NW_003217267.1/289780-289868         CCCAAAUGAUGUCU-U-GCAU-UU----------A-----CGUAUUUGCUACUUCAGAGCCCU-UAG-------AGGCGAUGAGA----CA----A----A---C--C--U--U--CACUAA-----UUGC--CCUGAU
NT_165927.1/1147704-1147619          UCCAAAGGAUGUUU---GCAU-AUC---------UA----CGUAUUUGCUACUUCAGAGCCUU---U-------UGGCCAUGAGA----CA----A----A---A--A--A--U--CACC-A-----AUGC---CUGAU
NW_002477248.1/1174377-1174290       UUCAAAUGAUGUUUCU-GUAU-AA----------AA----CGUAUUUGCUACUUCAGAGCCAU----------AUGGCCAUGAGA----CC----A----A---C--A--A--U--CACC-U-----AUAC--CCUGAU
NT_107015.1/3711654-3711568          UUCAAAUGAUGUUU---GCAU-AUUC-------UA-----CGUAUUUGCUACUUCAGAGCCUU-UA--------CGGCCAUGAGA----CA----A----G---A--A--U-----CACC-A-----AUGC---CUGAU
NW_002196663.1/1441112-1441024       UUCGAAUGAUGUAU-U-GCAU-CA----------AA----CGUAUUUGCUACUUCAGAGCCCU-CG--------UGGCCAUGAGA----CA----A----A---C--A--A-----CACCAUU----AUGC--CCUGAU
NW_002990116.1/1511742-1511655       GUCGAAUGAUGUAU-U-GCAU-CA----------AA----CGUAUUUGCUACUUCAGAGCCUU----------CGGGCCAUGAGA----CA----A----A---C--A--A-----CACCAUU----AUGC--CCUGAU
NW_001820832.1/992359-992266         UCUACAUGAUGUCA-C-GCAU-UUUU--------AA----AGUAUUUGCUACUUCAGAGCUUG-GAG----ACCAAGCCAUGAGA----CA----A----U---C--A--A-----CACCAU-----GUGC--ACUGAU
NW_003020081.2/719794-719709         CCCGCGUGAUGUUU---GCAU-AA-----------A----CGUAUUUGCUACUUCAGAGCCCU-UCG-------GGGCCAUGAGA----CA----A----U---U--U--U-----CACCCA-----AUGC---CUGAU
NT_166522.1/461098-461186            UCCACAUGAUGUUC---GCAU-AUUC-------UA-----CGUAUUUGCUACUUCAGAGCCUU-UCA-------CGGCCAUGAGA----CA----A----A---C--A--U-----CACCAC-----AUGC---CUGAU
NT_107012.1/2156323-2156236          GUCCUAUGAUGUUU---GCAU-UUUA-------CA-----CGUAUUUGCUACUUCAGAGCC---UUA------C-GGCCAUGAGA----CA----A----A---A--A--A--U--CACCAU-----AUGC---CUGAU
NW_001820832.1/557472-557378         UCUACAUGAUGUUU-U-GCAA-CUUA-------UAA----AGUAUUUGCUACUUCAGAAAUUG-GGA-G--ACCAAGCCAUGAGA----CA----A----C---U--A--A-----CACC-A-----UUGC--CCUGAA
NW_001814526.1/237107-237013         UCUAUAUGAUGCUA-C-GCAA-UUU--------UAA----AGUAUUUGCUACUUCAGAGCUUG-AGA-A--AUCAAGCCAUGAGA----CA----A----U---U--U--U-----CACCAU-----AUGC--ACUGAU
NC_016475.1/4253305-4253401          UCGCGAUGAUGUUU-U-GCAA-CUUC-------CAA----AGUAUUUGCUACUUCAGAGCCUG-UUU-CGCCACAGGCCAUGAGA----CA----A----A---C--A--U--U--CACC-------GUGC--ACUGAG
NT_165981.1/260041-259945            UCGCAAUGAUGCUU---GCAACUUUU-------UAA----AGUAUUUGCUACUUCAGAGCCCG-UUU-CGCCACGGGCCAUGAGA----CC----A----A---C--A--U--U--CACC-A------UGC--ACUGAG
NC_017844.1/6872204-6872293          UCCACAUGAUGCUU-U-GCUA-UU---------UAA----AGUAUUUGCUACUUCAGAGCCA---UC-------AGGCCAUGAGA----CC----A----A---U--C--U--U--AUUCACC----AAGC--ACUGAU
NC_016457.1/9809709-9809807          UCGCUGUGAUGCUU-U-GCAA-CUUUC-----ACAA----AGUAUUUGCUACUUCAGAGCCUG-UUU-CGCCACGGGCCAUGAGA----CA----A----A---C--A--U--U--CACC-------GUGC--ACUGAG
NW_001914854.1/2445953-2446041       UGGCGAUGAUGCUU-U-GCAA-CC---------UAA----AGUAUUUGCUACUUCAGAGCCUC----------CGGGCCAUGAGA----CA----A----A---C--UAUU--U--CACC-------AUGC--ACUGAG
NW_001914834.1/235928-236016         CGGCGAUGAUGCCU-U-GCAA-CC---------UAA----AGUAUUUGCUACUUCAGAGCCUC----------CGGGCCAUGAGA----CA----A----A---C--UAUU--U--CACC-------AUGC--ACUGAG
NW_001814504.1/132919-132832         UUUUCAUGAUGUUCUACAAA---------------------GUAUUUGCUACUUCAGAGCUUG-GGA-G--ACCUUGCCAUGAGA----CA----A----U---U--A--A-----CACUA------UUUU--UCUGAA
NW_003523728.1/1816-1738             UUUUCAUGAUGAU----UAC--C-----------UA----UGUAUUUGCUACUUCAGAGCU----U-------C-GGCUAUGAGA----CA----A----U---U--A--U-----CACCUA------GUA---CUGAU
NW_001889881.1/580265-580178         UUUCCAUGAUGUCA---AUC--UU-U-------U-------AUAUUUGCUACUUCAGAGGGAU-ACU------CUCCCCAUGAGA----CU----A----C---U--U--U--C--CACCAA------GAU-CUCUGAU
NW_001939244.1/4824135-4824213       UUUUCAUGAUGAU----UAC---C----------UA----UGUAUUUGCUACUUCAGAGCU----U-------C-GGCUAUGAGA----CA----A----U---U--A--U-----CACCUA------GUA---CUGAU
NW_003533855.1/1706318-1706238       GUUAUAUGAUGAUU-U-GUU--------------------UGUAUUUGCUACUUCAGAGCUA-----------C-GGCGAUGAGA----CC----A----A---A--A--A--U--CACCUU-----UAGU--ACUGAU
NW_001884565.1/770601-770683         GCUCUAUGAUGAUC---UGG--AUUU-------UA-----CGUAUUUGCUACUUCAGAGCU----U-------C-GGCUAUGAGA----CA----A----A---A--A--------CACCACA-----CUA---CUGAU
NW_001884557.1/919936-919851         UUUUUAUGAUGAUC---UGGAUUUCC-------UUA----UGUAUUUGCUACUUCAGAGCU----U-------C-GGCUAUGAGA----CA----A----C---A--A--------CACCAUA-----CUA---CUGAU
NW_003307542.1/1986350-1986437       UUCGUAUGAUGCAU---AGAA-U------------A----AAUAUUUGCUACUUCAGAGAGCA-CAC-------GCUCUAUGAGA----CA----A----C---A--U--U--U-CCACCAA----GAUCU---CUGAC
NW_001834557.1/10670-10759           UUCAAAUGAUGUAU---UUUC-------------------UAUAUUUGCUACUUCAGACAAGG-UUA-A---GCCUUGAAUGAGA----CA----U----U---U--U--UUAU--CACC-------AAGAUCUCUGAU
NW_001849807.1/331704-331619         ---CCAUGAUGCA----UGCA-UAUUUUUCUCAAAAU---AGUAUUUGCUACUUCAGAGCCCU----------CGGGCCAUGAGA----CC----A----A---C--A--U-----CAC-------ACGCA---CUGAU
NC_016526.1/485120-485208            UACAUAUGAUGUA---UUCU--------------U------AUAUUUGCUACUUCGGAGAAGG-UUU-A----CCUUCAAUGAGA----CA----U----AUUAU--A--A--U--CACCA-------AGAUCUCUGAU
NW_001889881.1/581121-581210         UUCGUAUGAUGUUA---UCUU-------------UA----UAUAUUUGCUACUUCAGAGGGCC-AUC-A-----ACCCAAUGAGA----CA----A----C---A--U--U--UUCCACCA-------AGAUCUCUGAC
NC_006071.1/2382439-2382348          ACAGCAUGAUGAUU---UAAC-GGAA-------AAACAUGAAUAUUUGCUACUUCAGAGCCCG-AA--------AGGCUAUGAGA----CA----A----A---A--A--U--C--CA---UA-----UUA--UCUGAU
NC_016526.1/605135-605224            UACAUAUGAUGUAU---UCU-------------U-------AUAUUUGCUACUUCGGAGAAGG-UUU-A----CCUUCAAUGAGA----CA----UACUUA---U--A--A--U--CACCA-------AGAUCUCUGAU
NC_018215.1/796677-796776            UUCACAUGAUGCUA---CACAU-UU-A------AAA----AGUAUUUGCUACUUUAGAGCUGC-CAU----CUACGGCUAUGAAA----CU----A----C---A--A--C--U--UGCCUUCACCG-GCGC-ACUGAU
NW_002234922.1/342046-342132         CCGUUAUGAUGUUU-----CU-------------AC----AAUAUUUGCUACUUCAGAGUUCU-UCG-------GAGCGAUGAGA----CA----G----A---A--A--A--A--CACCGCA----AGUGC-ACUGAA
NW_003315665.1/1823153-1823066       UCGCCAUGAUGCAU-C--AUC-UA----------------UAUAUUUGCUACUUCAGAGGGCU-CG--------GCCCUAUGAGA----CU----A----A---C--U--U--UUCCACCAA-----GAUC--UCUGAG
NC_009188.1/365162-365072            CCGAUAUGAUGC-----GAUC-UA----------------UAUAUUUGCUACUUCAGAGGGGU-GAA-A--CAGACCCGAUGAGA----CC----A----A---C--U--U--UUCCACCAA-----GAUC--UCUGAU
NW_002988886.1/246936-246849         UUCGUGUGAUGUUU-C----U-AC----------UA----UAUAUUUGCUACUUCAGAGGGAU-GAC-------ACCCUAUGAGA----CA----A----C---A--U--U--U-CCACCA------AGA-UCUCUGAC
NC_014949.1/287688-287598            CCGAUAUGAUGC-----GAUC-UA----------------UAUAUUUGCUACUUCAGAGGGGU-GAA-A--CAGACCCGAUGAGA----CC----A----A---C--U--U--UUCCACCAA-----GAUC--UCUGAU
NW_003533848.1/534908-534988         AAGUUAUGAUGAUU-U-GUUA-UA-----------U----UGUAUUUGCUACUUCAGAGCCU------------UGGCGAUGACG----CA----G----C---A--U--U--U--CACC-UG----UAUC---CUGCU
NC_012963.1/1528385-1528300          UUCACAUGAUGUUA-A--AAC-A------------------AUA-UUGCUACUUCAGACAGUG-AUC-U---ACACUGGAUGAGA----CU----U----U---U--U--A-----CACCAA-----GAUC--UCUGAU
NW_001809800.1/661834-661751         UUCACAUGAUGCU-----AUC--------------------AUAUUUGCUACUUCAGACGGCU-UCG-------GCUGAAUGAGA----CA----UA--UU---U--A--A--U--CACCAA-----GAUC--UCUGAU
NC_012996.1/1669814-1669723          AUCAAAUGAUGUUA---GAUU--------------------AUAUUUGCUACUUCGGACAGGG-UUUUA--CUCCCUGGAUGAGA----CA----U----ACUAA--A--A--U--CACCAA-----GAUC--UCUGAU
NC_003424.3/2440331-2440419          AAGGAAUGAUGUUU---AGAU-U----------A-------AUAUUUGCUACUUCGGAGGCCU-UAC-G-----GCUCGAUGAGA----CA----AA--AC---A--A--A--U--CACCAU-----AUGU--UCUGAC
NC_016454.1/185947-186039            AUCAAAUGAUGAU----UCUA-------------U-----UAUAUUUGCUACUUCGGACGUUG-UUU-U--UGCAGCGAAUGAGAUAUACU----A----U---U--U--A--U--CACCA-------AGAUCUCUGAU
NW_002988886.1/247944-248032         UCGGUAUGAUGUC----A-CA-A-----------------AAUAUUUGCUACUUCAGAGGGGU-GUA----UCACCUCAGUGAGA----CU----A----C---UUUA--A--U--CACCA------AGAU-CUCUGAC
afu4_3445280_3445514_176_92/54-142   CCCAAAUGAUGUUU-U-GCAU-AA---------UA-----CGUAUUUGCUACUUCAGAGCCUU-CUA-------UGGCCAUGAGA----CA----A----A---C--A--A--U--CACC-A-----AUGC--CCUGAU
teq3_713901_714139_52_92/47-136      UCCAAAUGAUGUUU-U-GCAA-UU----------A-----CGUAUUUGCUACUUCAGAGCUCC-UAU-G----CGGGCCAUGAGA----CC----A----U---U--A--U--U--CACC-U-----UUGC--CCUGAU
mca1_2925007_2925239_49_135/44-134   UCCAAAUGAUGUUU-U-GCAA-UC----------AA----CGUAUUUGCUACUUCAGAGCUCC-UUU-G----UGGGCCAUGAGA----CC----A----U---U--A--U--U--CACC-U-----UUGC--CCUGAU
crm5_2060999_2061215_147_122/47-137  CCCAAAGGAUGUUU---GCAA-CCUU-------AAA----AGUAUUUGCUACUUCAGAGCCCC-GUU-------GGGCCAUGAGA----CA----A----U---C--A--U-----CACCAA-----UUGC--CCUGAU
vdh14_282518_282760_182_96/56-149    CCCACAUGAUGCAU---UGCA-ACC--------AAA----AGUAUUUGCUACUUCAGAGCCUG-UUC-G---CAGGGCCAUGAGA----CC----A----C---U--A--U--U--CACCAUA----UGCA---CUGAU
fve5_1094275_1094596_176_251/91-177  UUUACAUGAUGUUU---GCAA-CC----------A-----AGUAUUUGCUACUUCAGAGCCCU-CAA-------AGGCCAUGAGA----CC----A----C---U--A--U--U--CACC-A-----UUGC--CCUGAU
fve3_35958_36156_171_78/32-123       UUCACAUGAUGUUU---GCAA-CC---------CA-----AGUAUUUGCUACUUCAGAGCCUG-UUC-A--CGCAGGCCAUGAGA----CC----A----C---U--A--U--U--CACC-A-----UUGC--CCUGAU
NC_009045.1/1606324-1606413          UCUAGAUGAUGUAU----UCU--------------------AUAUUUGCUACUUCAGACGGGC-UC--GCCAGCUUCGAAUGAGA----CA----U----U---UUUA--A--U--CACCA------AGAU-CUCUGAU
NC_006048.2/1824055-1823965          GCUAGAUGAUGUA-----UUU-------------------CAUAUUUGCUACUUCAGACGGGG-CUU-GCCAGCUUCGAAUGAGA----CA----U----A---U--U--UUAU--CACCA------AGAU-CUCUGAU
NC_007436.1/258486-258582            UUAUUGUGAUGAUU-U--UCU-UU----------------UAUAUUUGCUACUUCAGACGUUG-CUU-GCCAGCUUCGAAUGAGA----CA----U----A---UUUU--UUAU--CACCA------AGAU-CUCUGAU
NC_006027.1/215058-215154            UUCAAAUGAUGUA------UU-AC----------A-----AAUAUUUGCUACUUCGGACGUUGCCUUCCACGGCUUCGAAUGAGA----CAUACUA----A---U--U--A--U--CACCAA-----GAUC--UCUGAU
NC_006041.1/1087467-1087561          GACAAAUGAUGUU----UCUU--------------------AUAUUUGCUACUUCAGACGUAACCUUACAUGGUUUCGAAUGAGA----CAUACUA----A---U--U--A--U--CACC-------AAGAUCUCUGAU
NC_012866.1/263003-263101            UUAUUGUGAUGAUU-U-UCUU-UU----------------UAUAUUUGCUACUUCAGACGUUG-CUU-GCCAGCUUCGAAUGAGA----CA----U----AUUUU--U--UUAU--CACC-------AAGAUCUCUGAU
NW_001798721.1/286170-286259         UCCACAUGAUGCUU---UGCUA-UU--------UAA----AGUAUUUGCUACUUCAGAGCCAU----------CAGGCCAUGAGA----CC----A----AUCUU--A--U--U--CACC------AAGCA---CUGAU
NW_001813676.1/122579-122485         UUCAAGUGAUGAUU----AUU-------------------CAUAUUUGCUACUUCAGACGUUG-CUU-GCCAGCUUCGAAUGAGA----CAUACCA----U---UUUA-----U--CACCAA-----GAUC--UCUGAU
NW_003020059.1/18541-18642           CUUAUGUGAUGAAC-AA-CUU--------------------AUAUUUGCUACUUCAGACGAUGGCUUGCCAGCUUUCGAAUGAGA----CAUAUCA----U---U--U--A--U--CACC-------AAGAUCUCUGAU
NW_002501701.1/678-590               UCUUCAUGUUGC------AUC-CUUU--------UC----GAUAUUUGCUACUUUAGAUGGGU-UA--------GCCCUAUGAGA----CU----A----C---A--U--U--UUCCACCAA-----GAUC--UCUGAC
NW_003101571.1/155317-155226         GAAAGAUGAUGU-------UU-------------AC----UAUAUUUGCUACUUCAGACGGGGCUUA----AGCUCUGAAUGAGA----CA----U----U---C--U--UUAU--CACCAA-----GAUC--UCUGAU
NC_001145.2/500076-499984            UUCAAAUGAUGUA-----AU--------------AA----CAUAUUUGCUACUUCAGAUGGAACUUU-G--AGUUCCGAAUGAGA----CAUACCA----A---U--U--A--U--CACCAA-----GAUC--UCUGAU
NC_013080.1/413635-413724            CACACAUGAUGUU-----AUA--C----------------UAUAUUUGCUACUUCGGACGGGC-GCU-C--GCGCCCGAAUGAGA----CA----U----A---UUAA--A--U--CACCAA-----GAUC--UCUGAU
NC_005787.4/800445-800357            UUCACAUGAUGUUU----A-C-------------------AAUAUUUGCUACUUCGGACGUUG-CUU----UGCAGCGAAUGAGA----CA----UACUUU---U--A-----U--CACCAA-----GAUC--UCUGAU

#=GC SS_cons                         ::::::::::::::.:.<<<<............................---<<<<--<<<<_.___._...._>>>>-->>>>:....::....:....:...:..:..:..:..::::.:.....>>>>..::::::
#=GF SORT_STATS 18 97 0
#=GF DUPLICATES afu4_3445280_3445514_176_92/54-142=afu4_3445280_3445514_176_135/54-142 fve3_35958_36156_171_78/32-123=fve3_35958_36156_110_78/32-123=fve3_35958_36156_87_142/32-123 cpo6_1413812_1414029_51_141/46-137=cpo6_1413812_1414029_57_95/46-137=cpo6_1413812_1414029_96_73/46-137 fgr7_31146_31339_160_73/32-123=fgr7_31146_31339_105_73/32-123=fgr7_31146_31339_82_137/32-123 ure3_1146263_1146462_43_131/38-127=ure3_1146263_1146462_49_86/38-127 crm5_2060999_2061215_147_122/47-137=crm5_2060999_2061215_121_144/47-137=crm5_2060999_2061215_165_76/47-137 val9_283247_283487_180_95/56-148=val9_283247_283487_137_160/56-148 fgr3_4185249_4185573_180_255/91-177=fgr3_4185249_4185573_197_255/74-160=fgr3_4185249_4185573_246_178/93-179 fve5_1094275_1094596_176_251/91-177=fve5_1094275_1094596_242_191/76-162=fve5_1094275_1094596_219_251/48-134
//
