# Supplementary material for: Identification of 15 candidate structured noncoding RNA motifs in fungi by comparative genomics
Source: BMC Genomics. 2017 Oct 13;18:785. doi: 10.1186/s12864-017-4171-y (PMC5640933; doi:10.1186/s12864-017-4171-y)
Supplement: Supplementary file 10 — Group I ribozyme sequences. sto file for group I ribozyme sequences and their alignment. (STO 59 kb) [file 12864_2017_4171_MOESM10_ESM.sto]

# STOCKHOLM 1.0
NC_009493.1/64529-64660                    AACGGUCAAU-GAA..UAUU.--.CUC-......-.-AUUCGA-AGAC.CGU.CG.GU.UAU.........U...........U.........A.A.............GUGACCGCUACAGACUGG....U....U....CACUGGUGGGUAGC.........U..G..................A..A..........A....U............GCUGCUUA..A...UGUA.CAGU.CGGU
NC_015400.1/80821-80959                    UACGGUCAAAGAUG..UUUG.-U.UUA-......-.-GCAUUA-AGAC.CGU.CG.GU.AGA.........G...........U.........A.A.............ACUAUCGCUACAGACUGG....U....C....CAUCGGUGGGUGUC.........U..G..................C..A..........A....U............GAUGCUUA..A...UGUA.CAGU.CGGA
NW_001509622.1/415-286                     AACGGUCAAU-GAA..UUUU.--.CAU-......-.-GUUUAA-AGAC.CGU.CG.GU.UAU.........U...........U.........A.A.............GUGACCGCUACAGACUGG....U....U....CACUGGUAGGUGGC.........U..G..................A..A..........A....U............GCUGCUUA..A...UGUA.CAGU.CGGU
NW_001510323.1/1205-1334                   AACGGUCAAU-GAA..UUUU.--.CAU-......-.-GUUUAA-AGAC.CGU.CG.GU.UAU.........U...........U.........A.A.............GUGACCGCUACAGACUGG....U....U....CACUGGUAGGUGGC.........U..G..................A..A..........A....U............GCUGCUUA..A...UGUA.CAGU.CGGU
NC_016680.1/39807-39938                    AACGGUCAAU-GAA..UAUU.--.CUC-......-.-GUUCGA-AGAC.CGU.CG.GU.UAU.........U...........U.........A.A.............GUGACCGCUACAGACUGG....U....U....CACUGGUAGGUGGC.........U..G..................A..A..........A....U............GCUGCUUA..A...UGUA.CAGU.CGAU
NC_016687.1/36678-36809                    AACGGUCAAU-GAA..UAUU.--.CUC-......-.-GUUCGA-AGAC.CGU.CG.GU.UAU.........U...........U.........A.A.............GUGACCGCUACAGACUGG....U....U....CACUGGUAGGUGGC.........U..G..................A..A..........A....U............GCUGCUUA..A...UGUA.CAGU.CGAU
NW_003533854.1/95499-95368                 AACGGUCAAC-AAG..UUCC.--.-UC-......-.-ACUUAA-AGAC.CGU.CG.GC.CUU.........U...........U.........A.A.............GAGGUCGCUACAGACUGG....U....U....CACUGGUAGGUGUC.........U..G..................A..A..........A....U............GAUGCUUA..A...UGUA.CAGU.CGGU
NC_009493.1/49461-49608                    AACGAUCAAA-GUA..UAUU.--.UUA-......-.-AUAUAAGAGAU.CGU.CG.GU.UAU.........U...........C.........A.U.............AUAAUCGCGACAGACUGG....G....U....CACUGGUGGGUAGC.........U..G..................A..A..........A....U............GCUGCUUA..A...UGCA.CAGU.CGAG
NW_003315989.1/63952-64083                 AACGGUCAAUUAA-..UUAC.--.UC--......-.--AUUUAAAGAC.CGU.CG.GU.UUU.........U...........U.........A.A.............GAAAUCGCUACAGACUAG....U....U....CACCGGUGGGUGUC.........U..G..................A..A..........A....U............GAUGCUUA..A...UGUA.UAGU.CGAU
NC_015893.1/85933-86073                    AACGGUCAAUAAAU..UUUC.--.-U--......-.-CGUUUAGAGAC.CGU.CG.GU.UAU.........U...........U.........A.A.............GUGACCGCUACAGACUGG....U....U....CACUGGUGGGUAGC.........U..G..................A..A..........A....U............GCUGCUUA..A...UGUA.CAGU.CGGU
NC_016955.1/40626-40763                    AACGGUCAAU-AAA..UUUC.--.U-C-......-.-AUUUAA-AGAC.CGU.CG.GU.UAU.........U...........U.........A.A.............GUGACCGCUACAGACUGG....U....U....CACUGGUAGGUGUC.........U..G..................A..A..........A....U............GAUGCUUA..A...UGUA.CAGU.CGGU
NW_001820799.1/63782-63646                 AACGAUCAAAGAAA..UUAU.--.GCAA......-.-GUUUUU-AGAU.CGU.CG.GU.CAU.........A...........U.........A.A.............AUGGUCGCUACAGACUGG....G....U....CACUAAUAGGUGGC.........U..G..................A..A..........A....U............GCUGCUUA..A...UGCA.CAGU.CGGA
NC_015400.1/19327-19461                    AACGGUCAAAAUCU..UCCC.--.----......-.-UGGACA-AGAC.CGU.CG.GU.UUC.........C...........U.........A.A.............UAGACCGCUACAGACUGC....A....U....CACCGGUGGGUGGC.........U..G..................A..A..........A....U............GCUGCUUA..A...UGUA.CAGU.CGGA
NW_001820798.1/23468-23599                 UACGGUCAAC-AAG..UUCC.--.-UC-......-.-AUUUAA-AGAC.CGA.CG.GU.UAU.........U...........U.........A.A.............GUGAUCGCUACAGACUGG....U....U....CACUGGUGGGUGUC.........U..G..................A..A..........A....U............GAUGCUUA..A...UGUA.CAGU.CGGU
NW_003299028.1/21630-21500                 UACGGUCAAUGAUU..U-UC.--.-UC-......-.-AAUUAA-AGAC.CGU.UG.GU.UGU.........C...........U.........A.A.............GCAAUCGCUACAGACUGG....U....U....CACUGGUGGGUGGC.........U..G..................A..A..........A....U............GCUGCUUA..A...UGUA.CAGU.CGGU
NC_001329.3/53178-53306                    UACGGUCAAG-GAA..UUUU.--.UUU-......-.CGUUCAA-AGAC.CGU.UG.GU.UAU.........U...........U.........A.A.............GUGACCACUACAGACUAG....U....U....CACCGAUGGGUAGC.........U..G..................A..A..........A....U............GCUGCUUA..A...UGUA.UAGU.CGAU
NC_016957.1/41028-41165                    AACGGUCAAU-AAA..UUUC.--.U-C-......-.-AUUUAA-AGAC.CGU.CG.GU.UAU.........U...........U.........A.A.............GUGACCGCUACAGACUGG....U....U....CACUGGUAGGUGUC.........U..G..................A..A..........A....U............GAUGCUUA..A...UGUA.CAGU.CGGU
NC_010652.2/15575-15712                    AACGAUCAAA-AUA..UAUA.-U.AUA-......-.-AUAUAAGAGAU.CGU.CG.GU.UAU.........C...........C.........A.U.............AUAAUCGCGACAGACUGG....G....U....CACUAGUGGGUAGC.........U..G..................A..A..........A....U............GCUGCUUA..A...UGCA.CAGU.CGAA
NW_001517097.1/194448-194313               AACGAUCAAAGAAG..UUUA.--.ACA-......-.AACUUUA-AGAU.CGU.CG.GU.CAU.........A...........U.........A.A.............AGGAUCGCGACAGACUGG....G....U....CACUAAUGGGUGUC.........U..G..................A..A..........A....U............GAUGCUUA..A...UGCA.CAGU.CGGA
NC_010651.1/44970-44841                    AACGGUCAAC-GUA..UAUU.--.C---......-.-GUAUGA-AGAC.CGU.CG.GC.AGU.........C...........U.........A.A.............ACUGUCGCUACAGACUGG....G....U....CACUUGUGGGUACC.........U..G..................A..A..........A....U............GGUGCUUA..A...UGUA.CAGU.CGGC
NC_006836.1/41219-41084                    AACGGUCAAA-GAU..UAGA.CA.UCU-......-.-UUUUCA-AGAC.CGU.CG.GU.GGU.........G...........U.........A.U.............ACCAUCGCUACAGACUGG....G....U....CAUCAAUGGGUGCC.........U..G..................A..A..........A....U............GGUGCUUA..A...UGUA.CAGU.CGGA
NW_001814287.1/48361-48230                 UACGGUCAAC-AAG..UUCC.--.-UC-......-.-ACUUAA-AGAC.CGU.CG.GC.UAU.........U...........U.........A.A.............GGGGUCGCUACAGACUGG....U....U....CACUGGUGGGUGUC.........U..G..................A..A..........A....U............GAUGCUUA..A...UGUA.CAGU.CGGU
NC_006837.1/16574-16441                    --AAGUCAAG-AUA..UUAU.--.AAA-......-.-AUAUCA-AGAC.UAU.CG.GU.UUA.........A...........U.........A.U.............AAAAUCGCAACAGACUGG....U....U....CAGUAAUAGGUGUC.........U..G..................A..A..........A....U............GAUGCUUA..A...UGUA.CAGU.CGGA
NC_006837.1/17681-17540                    AACGGUUAAAAAUA..UUAU.CC.UUU-......-.-AUAUUA-AGAC.CGU.CG.GU.AGU.........A...........U.........A.U.............AAUAUCGCUACAGACUGG....U....U....CACUGGUGGGUGUC.........U..G..................A..A..........A....U............GAUGCUUA..A...UGUA.CAGU.CGGA
NC_018359.1/27853-27986                    AACGAUCAAAGAAG..UUUA.--.--A-......-.-ACUUUA-AGAU.CGU.CG.GU.UAU.........A...........U.........A.A.............AUAAUCGCGACAGACUGG....G....U....CACUAAUGGGUGGC.........U..G..................A..A..........A....U............GCUGCUUA..A...UGCA.CAGU.CGGA
NC_008368.1/42263-42394                    AACGGUCAACGAAA..GUUA.--.UCA-......-.CCUUUCA-AGAC.CGU.CG.GU.UGU.........A...........U.........A.C.............ACGAUCGCUACAGACUGG....G....U....CACUUGUGGGUACC.........U..G..................A..A..........A....U............GGUGCUUA..A...UGUA.CAGU.CGGA
NC_003388.1/28859-28995                    AACGAUCAAA-GUA..UAUU.--.AUAA......U.AAUAUAAGAGAU.CGU.CG.GU.UCU.........C...........C.........A.U.............AGGAUCGCGACAGACUGG....G....U....CACUAAUGGGUGGC.........U..G..................A..A..........A....U............GCUGCUUA..A...UGCA.CAGU.CGGG
NW_003307477.1/10865-10994                 AACGGUCAACCAAA..AAAA.--.UAG-......-.-AUUUUAGAGAC.CGU.CG.GU.GAU.........A...........U.........A.U.............AUCAUCGCUACAGACUGG....G....U....CACUGGUGGGUGCC.........U..G..................A..A..........A....U............GGUGCUUA..A...UGUA.CAGU.CGGA
NW_003520388.1/2721-2585                   AACGGUCAAAGAAG..UUUA.--.AUA-......-.AGCUUUA-AGAC.CGU.CG.GU.GAU.........A...........U.........A.A.............AGAAUCGCUACAGGCUGG....G....U....CACUAAUGGGUGGC.........U..G..................A..A..........A....U............GCUGCUUA..A...UGUA.CAGU.CGGA
NW_001814287.1/32179-32041                 AACGAUCAAAGAAG..UUUU.--.AUA-......-.AGCUUUU-AGAU.CGU.CG.GC.CAU.........A...........U.........A.A.............AAGGUCGCGACAGACUGG....G....U....CACUAAUGGGUGUC.........U..G..................A..A..........A....U............GAUGCUUA..A...UGUA.CAGG.CGGA
NC_020368.1/53053-53179                    AACGAUCAAAGAGG..C---.--.UUAA......A.AGCUUUA-AGAU.CGU.CG.GU.UAU.........A...........U.........A.A.............AUAAUCGCGACAGACUGG....G....U....CACUAAUGGGUGGC.........U..G..................A..A..........A....U............GCUGCUUA..A...UGCA.CAGU.CGAA
NW_001509364.1/27995-28134                 ACAGGUCAAAAAUG..UUUG.-U.UUA-......-.-GCAUUA-AGAC.CGU.CG.AU.AGA.........G...........U.........A.A.............ACAAUCGCGACAGACUGG....U....U....CAUCGGUGGGUGUC.........U..G..................A..A..........A....U............GAUGCUUA..A...UGUA.CAGU.CGGA
NC_003048.1/7984-8119                      AACGGUCAACGGGA..UAUU.--.-CC-......-.-GUCCUG-AGAC.CGU.CG.GU.GGU.........U...........C.........A.A.............AUCAUCGCUACAGACUGG....U....U....CGUCGGUGGGUGAC.........U..G..................U..A..........A....U............GUUGCUUA..A...UGUA.CAGU.CGAA
NW_003542061.1/46590-46724                 AACGAUCAAAGAAG..UAAA.UA.AGCU......U.UGCUUUA-AGAU.CGU.CG.GU.UAU.........A...........U.........A.A.............AUGAUCGCGACAGACUGG....G....U....CACUGGUGGGUAGC.........U..G..................A..A..........A....U............GCUGCUUA..A...UGCA.CAGU.CGGA
NW_002475730.1/17467-17603                 AACGGUCAAAGAAG..UUUA.--.AUA-......-.AGCUUUA-AGAC.CGU.CG.GU.GAU.........A...........U.........A.A.............AGAAUCGCUACAGGCUGG....G....U....CACUAAUGGGUGGC.........U..G..................A..A..........A....C............GCUGCUUA..A...UGUA.CAGU.CGGA
NW_002990134.1/2974-3108                   AACGGUUAAAAAUA..UUUG.--.----......-.-AAAUCU-AGAC.CGU.CG.GU.UAU.........U...........U.........A.U.............AUGAUCGCUACAGACUGG....G....U....CACUGAUGGGUAGC.........U..G..................A..A..........A....U............GCUACUUA..A...UGUA.CAGU.CGGA
NT_165984.1/182338-182206                  AACGGUCAAAAUUA..GCCU.--.----......-.-AUAACA-AGAC.CGU.CG.UU.UAC.........C...........U.........A.A.............AUAAACGCUACAGACUGC....A....U....CACUGGUGGGUAGC.........U..G..................A..A..........A....U............GCUGCUUA..A...UGUA.CAGU.CGGA
NC_015893.1/59176-59306                    AACGAUCAAAGAAU..U---.--.----......-.-AAUUUA-AGAU.CGU.CG.GU.CAU.........A...........U.........A.A.............AGGAUCGCGACAGACUGG....G....U....CACUAGUGGGUGGC.........U..G..................A..A..........A....U............GCUGCUUA..A...UGCA.CAGU.CGGA
NC_006838.1/19048-19178                    AACGGUUAAAAGCU..UAUA.--.----......-.UUAGCCA-AGAC.CGU.CG.GU.UCU.........U...........C.........A.A.............GGGAUCGCUACAGACUGG....G....U....CACUGGUGGGUGCC.........U..G..................A..A..........A....U............GGUGCUUA..A...UGUA.CAGU.CGUC
NC_015400.1/79788-79920                    AGCG--CAGGACGG..AUGC.--.ACA-......-.-GCUUUA-AGAU.CGU.CG.GU.CAU.........A...........U.........A.A.............AUGAUCGCGACAGACUGG....G....U....CACUAAUGGGUAGC.........U..G..................A..A..........A....U............GCUGCUUA..A...UGUA.CAGU.CGGA
NC_022151.1/16312-16441                    AACGAUCAAAA---..----.--.UUAA......A.---AAUA-AGAU.CGU.CG.GU.UAA.........A...........U.........A.A.............AUAAUCGCGACAGACUGG....U....A....CACUGAUAGGUAUC.........U..G..................A..A..........A....U............GAUGCUUA..A...UGCA.CAGU.CGAA
NW_002475730.1/96020-96148                 AACGGUCAAAAUCC..C---.--.C-U-......-.-AGGACA-AGAC.CGU.CG.GU.UUC.........C...........U.........A.A.............GAGAUCGCUACAGACUGG....U....U....CACCGGUGGGUGGC.........U..G..................C..A..........A....U............GCUGCUUA..A...UGUA.CAGU.CGGA
NC_013933.1/11344-11466                    AACGGUUAAAACUU..C---.--.CUA-......-.--AAGUA-AGAC.CGU.CG.GU.UGC.........C...........U.........A.C.............ACGAUCGCUACAGACUGG....G....U....CACUGGUGGGUACC.........U..G..................A..A..........A....U............GGUGCUUA..A...UGUA.CAGU.CGAU
NC_005253.2/6349-6212                      AACGAUCAAAAUUA..UCUU.--.UUG-......-.-AUAAUA-AGAU.CGU.CG.GU.UUU.........A...........U.........G.A.............AAAAUCGCUACAGACUGG....U....C....CACUGAUGGAUAUC.........U..G..................U..A..........A....U............GAUAUUUA..A...UGCA.CAGU.CGAU
NC_021750.1/40174-40291                    UACGGUCAAC-GUA..UACU.--.--C-......-.-GAACCA-AGAC.CGU.CG.GU.AGU.........C...........U.........A.A.............ACUAUCGCUACAGACUGG....G....U....CACUUGUGGGUAUC.........U..G..................A..A..........A....U............GAUGCUUA..A...UGUA.CAGU.CGGU
NC_006971.1/4542-4404                      AACGAUCAAAAUUA..UUUU.--.UUG-......-.-AUAACA-AGAU.CGU.CG.GU.UUU.........A...........U.........G.A.............AAGAUCGCUACAGACUGG....U....C....CACUAAUGGAUAUC.........U..G..................A..A..........A....U............GAUAUUUA..A...UGUA.CAGU.CGAA
NC_007394.1/21882-22014                    UA--AUCUUU-AUA..UAAG.--.UUU-......-.AAUAUUAGAGAU.CGU.CG.GU.UAU.........A...........U.........A.A.............AUAAUCGCUACAGACUGG....G....U....CACUAAUGGGUAGC.........U..G..................C..A..........A....U............GCUGCUUA..A...UGUA.CAGU.CGAA
NW_003521078.1/1324-1183                   AACGGUCAAUAUUU..UUGU.--.UUA-......-.-GCAUAA-AGAC.CGU.CG.GU.AGA.........A...........U.........A.A.............AAUAUCGCUACAGACUGG....U....U....CACAAGUGGGUGGC.........U..U..................A..A..........A....U............GCUGCUUA..A...UGUA.CAGU.CGGG
NC_022144.1/52772-52887                    AACGGUCAAG-AGC..UACC.--.CCU-......-.-AGUUCA-AGAC.CGU.CG.GU.GAU.........G...........U.........G.U.............AUCAUCGCUACAGACUGG....U....U....CAUCGGUGGGUGGC.........U..G..................C..A..........A....U............GCUGCUUA..A...UGUA.CAGU.CGGA
NC_005256.1/6094-6231                      AACGGUUAAAAAU-..U-U-.--.-UA-......-.-AUGUCU-AGAC.CGU.CG.GU.UAU.........U...........U.........A.U.............AUGAUCGCUACAGACUGG....G....U....CACUGGUGGGUAGC.........U..G..................A..A..........A....U............GUUACUUA..A...UGUA.CAGU.CGGA
NC_020148.1/11345-11470                    AACGGUAAAA-GAG..AUUU.--.--A-......-.-ACUCUG-AUAC.CGU.CG.GU.AAU.........C...........U.........A.A.............AUUAUCGCUACAGACUGG....G....U....CACUUGCGGGUGCC.........U..G..................A..A..........A....U............GGUGCUUA..A...UGUA.CAGU.CGGU
NC_022156.1/30391-30513                    --------------..-AAC.GG.UUAA......A.UGUAAUA-AGAC.CGU.CG.GU.UAU.........A...........U.........A.A.............AUAAUCGCUACAGACUGC....A....A....CACUAAUGGGUAUC.........U..G..................A..A..........A....U............GAUGCUUA..A...UGUA.CAGU.CGAA
NW_001509364.1/26975-27105                 AACGAUCAAAGAGG..UUUU.--.-AAA......A.UGCUUUA-AGAU.CGU.CG.GU.UAU.........A...........U.........A.A.............AUGAUCGCGACAGACUGG....G....U....CACUAAUGGGUGGC.........U..G..................A..A..........A....U............GCUGCUUA..A...UGCA.CAGU.CGAU
NC_021436.1/158288-158426                  AACGGUCAAAGAAA..CUUA.--.UCA-......-.CAUUU-A-AGAC.CGU.CG.GU.UGU.........A...........U.........A.A.............ACAAUCGCUACAGACUGG....C....U....CACUCGUGGGUUUU.........U..U..................A..A..........A....U............GAAGCUUA..A...UGUA.CAGU.CGAA
NC_014352.1/22778-22906                    AACGGUCAAG-GCU..A--C.--.CUA-......-.-AUGCUA-AGAC.CGU.CG.GU.UAU.........C...........C.........U.A.............AGGAUCGCUACAGACUGG....G....U....CACUUGUGGGUACC.........U..G..................A..A..........A....U............GGUGCUUA..A...UGUA.CAGU.CGAU
NC_022168.1/21798-21930                    AACGGUUAAAG-U-..---A.-A.AUA-......-.-A---CA-AGAC.CGU.CG.GU.UAU.........A...........U.........A.A.............AUAAUCGCUACAGACUGC....A....A....CACUAAUGGGUGUC.........U..G..................A..A..........A....U............GAUGCUUA..A...UGUA.CAGU.CGAA
NC_017842.1/15636-15776                    AACGAUGAUAUAUA..UAUA.--.UAUA......U.AAUAUAAGAGAU.CGU.CG.GU.UAU.........C...........C.........A.U.............AUAAUCGCGACAGACUGG....G....U....CACUAGUGGGUAGC.........U..G..................A..A..........A....U............GCUGCUUA..A...UGCA.CAGU.CGAA
NC_001329.3/33878-34012                    AACGAUCAAAGAAG..UUUA.--.--A-......-.-ACUUCA-AGAU.CGU.CG.GU.UAU.........A...........U.........A.A.............AUGAUCGCGACAGACUGG....G....U....CACUAAUGGGUGGC.........U..G..................A..A..........A....U............GCUGCUUA..A...UGCA.CAGG.CGAA
NC_021436.1/210461-210598                  AACGGUCAACAGAU..UUCU.--.--C-......-.-AACUAA-AGAC.CGU.CG.GU.CGU.........C...........U.........AaU.............GAGGCCGCUACAGACUGG....G....U....CACUGGUGGGUAUC.........U..G..................C..A..........A....U............GAUGCUUA..A...UGUA.CAGU.CGGU
NC_015893.1/60303-60443                    AACGGUCAAUAAUG..UUUG.-U.UUA-......-.-GCAUUU-AGAU.CGU.CG.GU.AGA.........G...........U.........A.A.............ACUAUCGCUACAGACUAG....U....U....CACUGGUGGGUAGC.........U..G..................A..A..........A....U............GCUGCUUA..A...UGUA.UAGU.CGAA
NC_020353.1/22971-22835                    AACGGUCAAA-GAC..UAAU.C-.CUA-......-.-UGUU-A-AGAC.CGU.CG.GC.CGC.........C...........U.........A.A.............UAGGUCGCUACAGACUGG....G....U....CACUUUUGGGUAGC.........U..G..................A..A..........A....U............GCUGCUUA..A...UGUA.CAGU.CGAC
NC_009905.1/60496-60629                    UACGGUUAAU-AGU..UUCU.--.--C-......-.-GACUAA-AGAC.CGU.CG.GU.CGU.........C...........U.........A.A.............UAGAUCGCUACAGACUGG....G....U....CACUGGUG-GUACC.........U..G..................A..A..........A....U............GGUGCUUA..A...UGUA.CAGU.CGGU
NC_020043.1/31398-31533                    AACGGUCAAAGUCU..UAAG.--.----......-.-UAGAUA-AGAC.CGU.CG.GC.GGU.........U...........A.........C.U.............AACGUCGCUACAGACUGG....A....U....CACUUUUGGAUGUC.........U..G..................A..A..........A....U............GACGUUUA..A...UGUA.CAGU.CGGA
NW_001809792.1/21309-21180                 AACGAUCAAAG-UA..U---.--.--A-......-.-AUAAUA-AGAU.CGU.CG.GU.UAA.........A...........U.........A.A.............AUAAUCGCUACAGACUGG....A....A....CACAAGUGGGUAUC.........U..G..................A..A..........A....U............GAUGCUUA..A...UGCA.CAGU.CGAA
NC_022144.1/18358-18487                    AACGGUCAAG-ACC..UACC.--.CCU-......-.-AGUUCA-AGAC.CGU.CG.GU.UAU.........C...........U.........A.A.............GUAAUCGCUACAGACUGG....G....U....CACUGGUGGGUACC.........U..G..................C..A..........A....U...........uGGUGCUUG..A...UGUA.CAGU.CGUU
NW_003526743.1/74322-74193                 AACGGUUAAG-GUU..--AC.--.CUA-......-.-AUGCUA-AGAC.CGU.CG.GU.UCU.........C...........C.........U.A.............AGGAUCGCUACAGACUGG....G....U....CACUUGUGGGUGCC.........U..G..................U..A..........A....U............GGUGCUUA..A...UGUA.CAGU.CGAU
NC_008368.1/23455-23331                    AACGGUUAAU-AUA..UCUU.--.--C-......-.-GUAUAA-AGAC.CGU.CG.GC.AGU.........U...........U.........A.A.............AAUGUCGCUACAGACUGG....G....U....CACUUGUGGGUACC.........U..G..................C..A..........A....C............GGUGCUUA..A...UGUA.CAGU.CGGC
NC_006972.1/3383-3246                      AUCGGUCAAAAUUA..UUUG.--.UUA-......-.AGUAACA-AGAC.CAU.GG.GU.AAG.........U...........U.........A.A.............AUUAUCCCUACAGAGUGG....U....U....CAAUUAUGGGUAUC.........U..G..................U..A..........A....U............GAUACUUA..A...UGUG.CACU.CGGA
NC_013255.1/20004-20136                    AACGGUCAAAGAUA..UCUC.--.--A-......-.-AUAUUA-AGAC.CGU.CG.AU.UAU.........A...........U.........A.A.............GUGAUCGCUACAGACUGC....C....U....CACUGAUGGGUUAU.........A..U..................A..U..........A....U............AUAGCUUA..A...UGUA.CAGU.CGAA
NC_001715.1/33330-33465                    AACGGUUAACGAGA..UUGU.UC.UU--......A.UAUCUCU-AGAC.CGU.CG.GU.UGU.........U...........U.........A.U.............ACGAUCGCUACAGACUGG....U....U....CUCUGGUGGGUGCC.........U..G..................A..A..........A....U............GGUGCUUA..A...UGUU.CAGU.CGGA
NC_012056.1/27865-27995                    AACGGUUAAA-GAG..AAUA.--.CUUC......U.UUCUCCA--GAC.CGU.CG.GU.UAU.........G...........U.........G.U.............AUAAUCGCGACAGACUGG....G....U....CACUAAUGGGUAUC.........U..G..................U..A..........A....G............GAUGCUUA..A...UGUA.CAGU.CGAA
NC_014344.1/22046-22174                    AACGGUCAAG-GUU..--AC.--.CUA-......-.-AUGCUA-AGAC.CGU.CG.GU.UUU.........C...........C.........U.A.............AGGAUCGCUACAGACUGG....G....U....CACUUGUGGGUACC.........U..G..................U..A..........A....A............GGUGCUUA..A...UGUA.CAGU.CGAU
NC_022169.1/4714-4577                      AUCGGUCAAAAUUA..UUUG.--.UUA-......-.AGUAACA-AGAC.CAU.GG.GU.AAG.........U...........U.........A.A.............AUUAUCCCUACAGAGUGG....U....U....CAAUUAUGGGUAUC.........U..G..................U..A..........A....U............GAUACUUA..A...UGUG.CACU.CGGA
NC_021436.1/164887-165024                  AACGGUUAAA-GCA..GAUG.--.UACC......U.UAUGUCA--GAC.CGU.CG.GU.UCC.........U...........U.........G.C.............AGGAUCGCUACAGACUGG....C....U....CACUGAUGGGUACC.........U..G..................A..A..........A....U............GGUGCUUA..A...UGUA.CAGU.CGGA
NC_011194.1/16068-16202                    AACGAUCAAA-AGA..UAUA.UA.UAUU......A.UAUAUAAGAGAUaCGU.CG.GU.UAU.........C...........C.........A.U.............AUAAUCGCGACAGACUGG....G....U....CACUAGUGGGUGGC.........U..G..................A..A..........A....U............GCUGCUUA..A...UGCA.CAGU.CGAA
NC_014613.1/11314-11453                    AACGAUUAAAAUAU..AAUA.--.-UA-......A.UUAUACA-AGAU.CGU.CG.GU.AGA.........A...........U.........U.A.............ACUAUCGCGACAGACUGG....G....U....CAUUUGUGGGUGUC.........U..G..................A..A..........A....U............GAUGCUUA..A...UGCA.CAGU.CGAA
NC_016957.1/49884-50009                    --------AG-UAU..AAAU.-A.AAAU......A.AAAUUUA-AGAU.CGU.CG.GU.UAU.........C...........U.........A.A.............AUAAUCGCGACAGACUGG....G....U....CACUAAUGGGUGGC.........U..G..................A..A..........A....U............GCUGCUUA..A...UGCA.CAGU.CGGG
NC_022163.1/12968-12827                    AACGAUCAAAAUAU..AUAU.GU.UUUA......AuAUAUACA-AGAU.CGU.CG.GU.UAA.........A...........U.........A.A.............UUGAUCGCGACAGACUGG....A....A....CACUGGUAGGUAUC.........U..G..................A..A..........A....U............GAUGCUUA..A...UGCA.CAGU.CGAA
NC_022159.1/13584-13721                    CA-GGUCAAAUUUA..UAUG.--.UUA-......-.AGUAAAA-AGAC.CGU.GG.GU.AGA.........U...........U.........A.U.............AAUAUCCCGACAGAGUGG....G....U....CAAUAAUGGGUAUC.........U..G..................A..A..........A....U............GAUGCUUA..A...UGUG.CACU.CGGA
NC_021373.1/46917-47051                    -------AAAGAUU..UAUG.A-.UAUU......A.AAUGUUAGAGAU.CGU.CG.GU.UAU.........C...........C.........A.U.............AUAAUCGCGACAGACUGG....G....U....CACUAAUGGGUGUC.........U..G..................A..A..........A....U............GAUGCUUA..A...UGUA.CAGU.CGAA
NC_022167.1/16582-16442                    AACGAUCAAAAUAUauUUAU.UA.AUUA......A.UUAUAUA-AGAU.CGU.CG.GU.UUA.........A...........U.........A.A.............CAAAUCGCGACAGACUGG....U....U....CAUUUAUGGGUAUC.........U..G..................A..A..........A....U............GAUGCUUA..A...UGCA.CAGU.CGAA
NW_003526847.1/4451-4580                   AACGGUUAAG-GUU..--AC.--.CUA-......-.-AUGCUA-AGAC.CGU.CG.GU.UCU.........C...........C.........U.A.............AGGAUCGCUACAGACUGG....G....U....CACUUGUGGGUGCC.........U..G..................U..A..........A....U............GGUGCUUA..A...UGUA.CAGU.UGAU
NC_005253.2/5336-5199                      AUCGGUCAAAUUUA..UUUG.--.UUA-......-.AGUAACA-AGAC.CAU.GG.GU.AAG.........U...........U.........A.A.............AUUAUCCCUACAGAGUGG....U....U....CAAUUAUGGGUUCC.........U..G..................U..A..........A....U............GGUACUUA..A...UGUG.CACU.CGGA
NW_002196707.1/1521-1652                   AACGGUUAAAAAU-..U-U-.--.-UA-......-.-AUGUCU-AGAC.CGU.CG.GU.UAU.........U...........U.........A.U.............AUGAUCGCUACAGACUGG....G....U....CACUGGUGGGUAGC.........U..G..................A..-..........A....U............GUUACUUA..A...UGUA.CAGU.CGAA
NC_011360.1/9049-9190                      AACGGUCAAUUUAA..UCAU.-U.CUUG......A.UAUUAAG-AGAC.CGU.CG.GU.GGU.........A...........U.........A.U.............AACAUCGCUACAGACUGG....A....U....CAUCGAUGGGUAGC.........U..G..................A..A..........A....U............GCUGCUUU..A...UGUA.CAGU.CGGA
NC_022163.1/11872-11736                    CA-GGUCAAAUUUA..UAUG.--.UUA-......-.AGUAAAA-AGAC.CGU.GG.GU.AUA.........U...........U.........A.U.............AAUAUCCCGACAGAGUGG....U....U....CAAUAAUGGGUGUC.........U..G..................A..A..........A....U............GAUGCUUA..A...UGUG.CACU.CGGA
NC_022167.1/15599-15464                    CA-GGUCAAAGUUA..UUUG.--.UUA-......-.AGUAAUC-AGAC.CGU.GG.GU.AAA.........U...........U.........A.A.............AUUAUCCCGACAGAAUGG....U....U....CUAUGGUGGAUGUC.........U..G..................A..A..........A....U............GAUGUUUA..A...UGUU.CAUU.CGGA
NC_020354.1/20327-20454                    AACGGUUAAA-GAG..AGAU.--.GUAA......G.CUCUUC--AGAC.CGU.CG.GU.UGU.........G...........U.........G.U.............ACAAUCGCUACAGACUGG....G....U....CACUUGUGGGUGGC.........U..G..................U..G..........A....U............GCCGCUUA..A...UGUA.CAGU.CGGA
NC_022154.1/12460-12326                    CA-GGUCAAACUUA..UAUG.--.UUA-......-.AGUAAA-GAGAC.CGU.GG.GU.AGA.........U...........U.........A.U.............AAUAUCCCGACAGAGUGG....U....C....CAAUGAUGGGUGUC.........U..G..................A..A..........A....U............GAUGCUUA..A...UGUG.CACU.CGGA
NC_022681.1/15337-15462                    --------------..--GA.CA.AAGU......A.UAAUAUA-AGAC.CGU.CG.GU.UCC.........C...........U.........G.G.............AGGAUCGCUACAGACUGG....U....U....CACUGGUGGGUCGC.........U..G..................A..A..........A....U............GCUGCUUA..A...UGUA.CAGU.CGAA
NC_013255.1/6141-6276                      ACAGGUCAAAAUUA..UAUG.--.UUA-......-.AGUAACA-AGAC.CGU.GG.GU.AGA.........U...........U.........A.U.............AAUAUCCCUACAGAGUGG....U....C....CAAUGAUGGGUGUC.........U..G..................G..A..........A....U............GAUGCUUA..A...UGUG.CACU.CGGA
NW_003533854.1/28168-28300                 AACGGUCAAGA-UG..UUUC.--.GU--......-.--AGUCA-AGAC.CGU.CG.GU.AUU.........U...........U.........A.A.............UGUAUCGCUACAGACUGG....G....U....CACCACGGGGUGGC.........U..G..................A..A..........A....U............GCUGCUUA..A...UGUA.CAGU.CGAA
NC_022156.1/31417-31551                    AUAGGUCAAAAUUA..UAUG.--.UUA-......-.AGUAACA-AGAC.CAU.GG.GU.AAG.........U...........U.........A.A.............AUUAUCCCUACAGAGUGG....U....U....CAAUUGUGGGUACC.........U..G..................U..A..........A....A............GGUGCUUA..A...UGUG.CACU.CGAA
NW_002475730.1/16091-16223                 AACGGUUAAA-CAU..UCGU.U-.AU--......-.CUGUUUAUAGAC.CGU.CG.GU.UAA.........U...........A.........A.U.............AUAAUCGCGACAGACUGG....G....U....CACUGGUGGGUGGC.........U..G..................A..A.........uA....U............GCUACUUA..A...UGUA.CAGU.CGGA
NC_020353.1/64123-63989                    AACGGUUAAA-GAG..AGAC.GA.UAA-......-.-ACUCUUCAGAC.CGU.CG.GU.UGU.........A...........U.........G.U.............ACAAUCGCUACAGACUGG....G....U....CACUUGUAGGUGGC.........U..G..................U..G..........A....U............GCUGCUUA..A...UGUA.CAGU.CGGA
NC_013255.1/5080-5215                      AACGAUUAAAGUAA..UAUA.UAuAUAU......A.UAUUAUA-AGAU.CGU.CG.GU.UUA.........A...........U.........A.A.............UAGAUCGCUACAGACUGG....A....A....CACAAAUGGGUGUC.........U..G..................A..A..........A....U............GAUGCUUA..A...UGCA.CAGU.CGAU
NC_010166.1/9032-9158                      AACGAUCAAAG-U-..----.--.AUA-......-.-CAA-CA-AGAU.CGU.CG.GU.UAA.........A...........U.........A.A.............AUAAUCGCUACAGACUGC....C....A....CACUAAUGGGUAUC.........U..G..................A..A..........A....U............GAUGCUUA..A...UGCA.CAGU.CGAA
NT_165984.1/78286-78159                    ----------AAUA..UAGA.AC.UAA-......-.-AAGUUAGAGAU.CGU.CG.GU.UAU.........U...........U.........A.U.............AUGAUCGCGACAGGCUGG....G....U....CACUAAUGGGUAUC.........U..G..................A..A..........A....U............GAUGCUUA..A...UGCA.CAGU.CGGA
NW_001509364.1/18075-18207                 AACGGUCAAA-AUG..UUUC.--.G---......-.-UAGUUA-AGAC.CGU.CG.GU.UUU.........U...........U.........A.A.............UAAAUCGCUACAGACUGG....G....U....CACCACGGGGUGGC.........U..G..................A..A..........A....U............GCUGCUGA..A...UGUA.CAGU.CGGA
NC_012056.1/43358-43483                    AACGGUCAAG-AGC..UACC.--.CU--......-.-AGUUUA-AGAC.CGU.CG.GU.UAU.........C...........U.........A.A.............GUAAUCGCUACAGACUGG....G....U....CACUGGUGGGUAUC.........U..-..................A..A..........A....U............GGUGCUUG..A...UGUA.CAGU.CGUU
NC_018056.1/35482-35613                    AACGAUCAAUAAUU..AAAA.--.AAAA......A.AUAAUUA-AGAU.CGU.CG.GU.UAA.........A...........U.........A.A.............AUAAUCGCGACAGACUAG....U....C....CACUAAUGGGUAUC.........U..G..................A..A..........A....U............GAUGCUUA..A...UGUA.UAGU.CGAA
NC_016957.1/23295-23425                    AACGAUCAACUAAA..UAUA.-G.UUU-......-.-AUUUAU-AGAU.CGU.CG.GU.UAU........gU...........U.........U.U.............UUGAUCGCGAUCGACUGG....U....U....CAAUAGUGGGUGCC.........U..G..................C..A..........A....U............GGUGCUUA..A...UGUA.CAGU.CAGA
NC_022175.1/9755-9884                      --------UAUUAU..UAUU.-A.UAAU......A.AUAUACA-AGAU.CGU.CG.GU.UAA.........A...........U.........A.A.............UUGAUCGCGACAGACUGG....G....U....CACUGGUAGGUAUC.........U..G..................A..A..........A....U............GAUGCUUA..A...UGCA.CAGU.CGAA
NC_022171.1/14937-14801                    CA-GGUCAAAAUUA..UUAG.--.UUA-......-.UAUAACA-AGAC.CGU.GG.GU.AUA.........A...........U.........A.U.............AAUAUCCCGACAGAAUGG....U....U....CAAUAAUGGGUAUC.........U..G..................A..A..........A....U............GAUGCUUA..A...UGUU.CAUU.CGAA
NC_001715.1/8517-8660                      AACGGUUAACGAGA..UUUC.--.UUCU......A.UUUCU---AGAC.CGU.CG.GA.GGU.........A...........U.........A.C.............AACUUCGCUACAGACUGG....G....A....CACUAAUGGGUGGC.........U..G..................U..A..........A....U............GCUGCUUA..A...UGUA.CAGU.CGGU
NC_022172.1/41486-41616                    AUAGGUCAAAAUUA..CUUG.--.UUA-......-.UGUAACA-AGAC.CAU.GG.GU.AAG.........U...........U.........A.A.............AUUAUCCCUACAGAGUGG....U....U....CAAUUAUGGGUACC.........U..G..................A..A..........A....U............GGUGCUUA..A...UGUG.CACU.CGGA
NT_165987.1/27135-27273                    AACGGUCAAAAUUA..GCCU.--.----......-.-AUAACA-AGAC.CGU.CG.UU.UAC.........C...........U.........A.A.............AUAAACGCUACAGACUGC....A....U....CACUGGUGGGUAGC.........U..G..................A..A..........A....U............GCUGCUUA..A...UGUAcCAGUuCGGA
NW_003298921.1/11569-11438                 UACGGUCAAA-AAG..AACU.--.ACA-......-.UAUUUA--AGAC.CGU.CG.GU.UGA.........A...........U.........A.C.............ACAAUCGCUACAGACUGG....G....U....CACCGGUGGAUGUC.........U..G..................A..A..........AaaacU............GAUGUCUA..A...UGUA.CAGU.CGGG
NC_013145.2/20026-20163                    CA-GGUCAAAGUUA..UAUG.--.UUA-......-.AGUAAUA-AGAC.CGU.GG.GU.AAA.........U...........U.........A.U.............AUUAUCCCGACAGAAUGG....C....U....CAAUAAUAGGUGUC.........U..G..................A..A..........A....U............GAUGCUUA..A...UGUU.CAUU.CGGA
NC_018044.1/41340-41472                    AACGAUCAAA-GAU..CAAU.--.A---......-.CAAUUGA--GAU.CGU.CG.GU.UAA.........A...........U.........A.A.............CGAGUCGCGACAGACUGG....U....U....CACUGAUAGAUAUC.........U..G..................U..A..........A....U............GAUAUUUA..A...UGCA.CAGU.CGAA
NT_165985.1/92198-92325                    ----------AAUA..UAGA.AC.UAA-......-.-AAGUUAGAGAU.CGU.CG.GU.UAU.........U...........U.........A.U.............AUGAUCGCGACAGGCUGG....G....U....CACUAAUGGGUAUC.........U..G..................A..A..........A....U............GAUGCUUA..A...UGCU.CAGU.CGGA
NC_012145.1/38196-38325                    AACGAUCAAA-GAU..UAAU.--.AC--......-.-AGUUGA--GAU.CGU.CG.GU.UAA.........A...........U.........A.A.............AGAGUCGCGACAGACUGG....U....U....CACUGAUAGAUAUC.........U..G..................A..A..........A....U............GAUGUUUA..A...UGCA.CAGU.CGAU
NC_014693.1/20992-21131                    AACGAUCAAUAUAU..UUUU.AU.UAUAg...uaA.GAAUACG-AGAU.CGU.CG.GU.UUU.........A...........U.........G.U.............GAAAUCGCUACAGACUGC....A....A....CACUGAUGGACAUC.........U..G..................U..A..........A....U............GAUGUUUA..A...UGCA.CAGU.CGAA
NC_022172.1/40314-40448                    AACGAUUAAUAUUA..UUAU.--.UUA-......-.-AUAACA-AGAU.CGU.CG.GC.UUU.........A...........U.........G.C.............AAAGUCGCUACAGACUGC....U....A....CACUUAUGGGUAUC.........U..G..................G..A..........A....G............GAUAUCUA..A...UGCA.CAGU.CGAA
NC_020430.1/39679-39821                    AACGGUCAAAGCUA..CUUU.--.----......-.-GUAGUA-AGAC.CGU.AG.GU.UUC........uU...........U.........A.Aaaua.....uuuaGAAAUCUCUACAGACUGG....A....U....CACUGGUAGGUGGC.........U..U..................U..A..........A....A............GCUGCUUA..A...UGUA.CAGU.CGGG
NC_013933.1/77300-77443                    AACGAUCAAA-AAU..UAAUaAG.CU--......-.UUUUUUAUAGAU.CGU.CG.GU.UUC.........A...........U.........U.U.............UAAAUCGCUAUCGACUAG....U....A....CAAUAAUGGGUGCC.........U..G..................A..A..........A....U............GGUGCUUA..A...UGCA.UAGU.CAGA
NC_002653.1/25585-25716                    --------------..--AA.CG.GUUA......A.UGUGAUA-AGAC.CGU.CG.GU.UAU.........A...........U.........A.A.............AGAAUCGCUACAGACUGC....A....C....CACUAAUGGAUAUC.........U..G..................A..A..........A....U............GAUGUUUA..A...UGUA.CAGU.CGGU
NC_001715.1/7397-7529                      AACGGUUAACGAUA..UUGU.--.UCUU......G.GAUAUUA-AAAC.CGU.CG.GU.U--.........-...........U.........A.U.............ACAAUCGCUACCGACUGG....U....U....CUCUAGUGGGUACC.........U..G..................A..A..........A....U............GGUGCUUA..A...UGUA.CAGU.CGAA
NC_016985.1/61576-61444                    AACGGUCAAUACCG..CCUC.UC.UUU-......-.-GCGCCA-AGAC.CGU.CA.GU.UAA.........G...........U.........G.U.............AUGACUGCUACAGACUAG....C....U....CGCCGAUAGGUGCC.........U..G..................C..G..........A....U............GGUGCUUA..A...UGUA.UAGU.CGGG
NC_015384.1/20208-20352                    ACAGGUCAAAGUUA..UAUG.--.UUA-......-.AAUAAUA-AGAC.CGU.GG.GU.AAA.........U...........U.........A.U.............AUUAUCCCUACAGAGUGG....U....C....CAAUGAUGGGUGUC.........U..G..................A..A..........A....U...........uGAUGCUUA..A...UGUG.CACU.CGGA
NC_016957.1/24016-24150                    AACGGUCAAGAUUA..UUCC.--.GU--......-.-AUAUCA-AGAC.CGC.CG.GU.AUU.........U...........U.........A.A.............UGUAUCGCUACAGACUGG....G....U....CACCACGGGGUCGC.........U..G..................A..A..........A....U............GUGGCUGA..A...UGUA.CAGU.CGGA
NC_001715.1/16394-16532                    AACGGUCAAGGAUA..UUUG.--.CCUA......U.UUUUUCA-AGAC.CGU.CG.GU.CAC.........A...........U.........U.U.............UUGAUCGCUAUCGACUGG....U....G....CAAUGAUGGGUGCC.........U..G..................A..A..........A....U............GGUGCUUA..A...UGUA.CAGU.CAGA
NC_015893.1/51138-51273                    AACGAUCAAAGAAG..UUUA.--.AUA-......-.-ACUUCC-AGAU.CGU.CG.GU.UAU.........A...........U.........U.-.............UUAAUCGCGAUCGACUAG....G....A....CAAUGGUGGGUGCC.........U..-..................A..G..........A....U............GGUGCUUA..A...UGCA.UAGU.CAAA
NC_010166.1/10161-10301                    -A-GGUCAAAAUUA..UAUG.--.UUA-......-.AAUAACA-AGAC.CGU.GG.GU.AAA.........U...........U.........A.U.............AUUAUCCCGACAGAGUGG....U....C....CAAUAAUGGGUGUC.........U..G..................A..A..........A....U............GAUGCUUA..A...UGUG.CACU.CGGA
NC_005972.1/11969-12099                    UACGGUCAAC-UAU..UUCU.--.CUA-......-.UAAUAU--AGAC.CGU.CG.AU.UAA.........U...........U.........A.A.............GUAAUUGCUACAGACUGC....U....U....CAUCGAUGGGUGUA.........A..A..................A..G..........C....U............UAAGCUUA..A...UGUA.CAGU.CGAU
NC_016116.1/39337-39472                    ACUUGUCAAAGAUA..UUAG.--.-UUA......A.UAUAUUA-AGAC.AGU.GG.GU.UUA.........U...........A.........C.A.............GAAAUCCCAACAGAGUGG....U....U....CAAUUAUAGGUAUC.........U..G..................A..A..........A....U............GAUAUUUA..A...UGUG.CACU.CGGA
NC_021750.1/12094-12234                    AACGAUCAAA-AAU..UAAUaAG.CU--......-.UUUUUUAUAGAU.CGU.CG.GU.UUA.........A...........U.........U.U.............CAAAUCGCUAUCGACUAG....U....U....CAAUAAUGGGUGCC.........U..G..................A..A..........A....U............GGUGCUUA..A...UGCA.UAGU.CAGA
NC_013830.1/58010-57880                    AACGAUUAAAA-U-..---U.--.UUUA......A.U-----A-AGAU.CGU.CG.GU.UAA.........A...........U.........A.A.............AUAAUCGCUACUGACUGC....A....A....CACAAGUAGGUAUC.........U..G..................A..A..........A....U............GAUGCAUA..A...UGCA.CAGU.CGAG
NC_016124.1/31009-31150                    CA-UGUCAAAGACA..UUUA.GU.UAG-......-.-AUGUUA-AGAC.AGU.GG.GC.UUA.........U...........A.........A.A.............GAGGUCCCAACAGAGUGG....U....U....CAAUUGUAGAUGUC.........U..G..................A..A..........A....A............GAUGUUUA..A...UGUG.CACU.CGGA
NC_004624.1/56320-56452                    AACGGUUAAAAAGA..GUGG.AA.UU--......-.-CUCUCA-AGAC.CGU.CA.GC.AGA.........A...........U.........A.U.............ACUGUUGCUACAGACUGG....UcaacU....CACUCAUGGGUGCC.........U..G..................C..A..........A....U............GGUGCUUA..A...UGUA.CAGU.CGGA
NC_022175.1/29375-29509                    AACGGUUAAAA-UU..UAAC.--.UAA-......-.-UAAAUA-AGAC.CGU.CA.AU.UAA.........U...........U.........A.A.............GUAAUUGCUACAGACUGC....A....U....CACUAGUGGAUGAG........uA..U..................U..U..........A....U...........aCUUGUUUA..A...UGUA.CAGU.CGAA
NW_003525439.1/17240-17109                 AACGAUCAAAGAGA..UUUU.--.AAAU......A.AAUUUAAAAGAU.CGU.CG.GU.UAU.........A...........U.........U.U.............UGGGUCGCGAUCGACUAG....U....A....CAAUGAUGGGUACC.........U..G..................A..A..........A....U............GGUGCUUA..A...UGCA.UAGU.CAGA
NC_002659.1/40432-40566                    AUAUGUCAAAGACA..UUUA.GU.UAG-......-.-AUGUUA-AGAC.ACU.GG.GC.UUA.........U...........A.........A.A.............GAAGUCCCAACAGAGUGG....U....U....CAAUUGUAGACAUC.........U..G..................A..A..........A....A............GAUGUUUA..A...UGUG.CACU.CGGA
NC_020043.1/32795-32931                    UACGGUCAAAACCU..GAUU.AC.CCU-......-.-CAGAUC-AGAC.CGU.CG.GU.UAA.........U...........U.........A.A.............GUGACCGCUACAGACUGC....U....U....CACCGGUGGGUCCCc......cu-caU..................U..A..........A....G............GGGGCUUA..A...UGUA.CAGU.CGGU
NC_015893.1/91065-91197                    AACGGUUAAC-GAC..UACU.--.--U-......-.-GGUUGA-AGAC.CGU.CG.GU.GGU.........U...........A.........A.G.............UACAUCGCUACAGACUGG....U....U....CACCUACGUAGAGC.........U..G..................A..A..........A....C............GCUC-GCG.aA...UGUA.CAGU.CGGA
NC_020430.1/89580-89710                    AACGGUUAAU-AAC..AUCC.--.--U-......-.-AGUUAA-AGAC.CGU.CG.GC.AAU.........U...........G.........U.A.............AGUGUCGCUACAGACUGG....A....U....CACCGGGGUAAGAC.........U..G..................A..A..........A....U............GUCUGUCC..Aa.aUGUA.CAGU.CGGA
NC_016130.1/28269-28407                    AACGGUCAAC-GA-..----.--.UUA-......-.-AUUUUA-AGAC.CGU.CG.GU.UAUa.......uU...........U.........A.Aua.........auAUGAUCGCUACAGACUGG....U....C....CAUCGAUGGGUGUUa.......uU..U..................A..U..........A....U............AACGCUUU..A...UGUA.CAGU.CGGA
NC_015384.1/19056-19190                    --------AUAUUA..AAGA.UA.AUAU......A.UAUAUAAAAGAU.CGU.CG.GU.UAA.........A...........U.........A.A.............AUAAUCGCGACAGACUGG....A....A....CACAAGUGGGUGUC.........U..G..................A..A..........A....U...........uGAUGCUUA..A...UGCA.CAGU.CGAA
NC_014489.1/61596-61754                    AACGGUCAACGGGA..UAUA.-U.CUG-......-.-AUUCUA-AGAC.CGU.CG.GU.UCUcuucuuuga-...........-.........-.-auaaa...agaggAAGAUCGCUACAGACUGG....U....U....CAUCGAUGGGUGGC.........U..U..................A..A..........U....U............GCUGCUUA..A...UGUA.CAGU.CGGA
NC_022159.1/35798-35939                    UACGGUUAAAAUUU..A-AC.--.UUA-......-.-AAAAUA-AGAC.CGU.CA.AU.UAA.........U...........U.........A.A.............GUAAUUGCUACAGACUGC....U....U....CACUAAUGGAUGAAu......auU..A..................U..A..........A....Uaa........uaUUUGUUUA..A...UGUA.CAGU.CGGA
NW_002475730.1/68804-68672                 AACGGUCAAG-GAU..AUC-.--.-UU-......-.-GAUUAA-AGAC.CGU.CG.GC.AGU.........U...........G.........A.A.............AAUGUCGCUACAGACUGG....G....U....CACCGGGGCUAGGU.........U..G..................C..A..........A....A............ACCUGUUC..Aa.aUGUA.CAGU.CGGG
NC_006837.1/47357-47500                    AACGGUCAAU-UUG..UCUC.AA.UUU-......-.UUUAGAAAAGAC.CGU.CG.GA.UUGuga...uau-...........-.........-.-uuaag...auaucUAGUUCGCUACAGACUGG....G....U....CAGAAAUAGGUGAC.........U..U..................A..A..........A....U............GUUGCUUA..A...UGUA.CAGU.CGGU
NC_022151.1/45417-45275                    UACGGUUAAAGUUU..U-UU.--.AU--......-.-AAAAUA-AGAC.CGU.CA.AU.UAG.........U...........U.........A.A.............GUAAUUGCUACAGACUGC....U....U....CACCUUUGGAUGGAa......auU..A..................A..U..........A....U...........uUCUGUUUA..A...UGUA.CAGU.CGAA
NC_002653.1/25866-25994                    AACGGUUAAGA---..----.--.CUAA......A.----UCA-AGAC.CGU.GG.GU.AGA.........U...........A.........A.U............uUCUAUCCGUACAGAGUAG....U....U....CAAUCGUAGUUAUC.........U..G..................A..A..........A....U............GAUAUCUA..A...UGUG.UAUU.CGUA
NC_001329.3/71495-71625                    AACGGUUAAGGAGG..AUAU.--.----......-.-ACUUUA-AGAC.CGU.CG.GC.AGU.........U...........A.........U.A.............AAUGUCGCUACAGACUGG....U....U....CACCGGGGUUAGGC.........U..G..................A..A..........A....U............GUCUGUCC..Aa.aUGUA.CAGU.CGGA
NW_002475730.1/127625-127762               AACGAUCAAAGAAG..UUGU.--.UAA-......-.-AUUUCC-AGAU.CGU.CG.GU.UAU.........G...........U.........U.U.............UGGAUCGCUAUCGACUAGaauaU....A....CAAAGGUGGGUGCC.........U..G..................C..A..........A....C............GGUGCUUA..A...UGCU.UGGU.CAGA
NC_002659.1/29000-29141                    AACGGUCAAC-GA-..----.--.UUA-......-.-AUUUUA-AGAC.CGU.CG.GU.UAUau.....uuU...........U.........A.Aau........aauAUGAUCGCUACAGACUGG....U....C....CAUCGAUGGGUGUUa.......uU..U..................A..U..........A....U............AACGCUUU..A...UGUA.CAGU.CGGA
NW_003533854.1/131807-131942               AACGGUUAAU-AAU..GUC-.--.CU--......-.-AAUUAA-AGAC.CGU.CG.GC.AUA.........U...........C.........G.A.............AAUGUCGCUACAGACUGG....G....U....CACCGGGGCUAAGU.........U..G..................U..A..........A....U............ACUUGUUCuaA...UGUA.CAGU.CGAA
NC_015893.1/91476-91612                    AACGGUUAAC-AAU..G-CC.--.CUU-......-.-GGUUGA-AGAC.CGU.CG.GU.GAC.........U...........G.........G.G.............AUCAUCGCUACAGACUGG....U....U....CACCUACGUAGAGC.........U..G..................A..A..........A....C............GCUC-GCG.aA...UGUA.CAGU.CGGA
NC_020148.1/70040-70183                    AACGAUUAAA-AUU..UUUA.AA.AAGC......U.UUUUUAAGAGAU.CGU.AG.GU.UUU........aU...........U.........A.U.............CAAAUCGCUAUCGACUAG....U....U....CAAUAAUGGGUAGC.........U..U..................A..A..........A....U............GCUGCUUA..A...UGUA.UAGU.CAAA
NC_016116.1/25538-25677                    AACGGUUAAC-GAG..UAA-.--.----......-.-UA-UCA-AGAC.CGU.CG.GA.GUAuaa...uau-...........-.........-.-auaau...auauaAACUUCGCUACAGACUGG....U....U....CAUCAAUGGAUGUU.........U..G..................A..A..........A....U............AACAUUUA..A...UGUA.CAGU.CGGA
NC_001329.3/58049-58181                    AACGGUUAAC-AAU..GCC-.--.CUU-......-.-AGUUGA-AGAC.CGU.CG.GU.GAC.........U...........C.........G.G.............AUCAUCGCUACAGACUGG....U....U....CACCUACGUAGAGC.........U..G..................A..A..........A....C............GCU-UGCG.aA...UGUA.CAGU.CGGG
NW_003523362.1/3514-3384                   AACGGUUAAG-GUA..UC--.--.CU--......-.-AAACCA-AGAU.CGU.CG.GC.AGU.........U...........G.........U.A.............AAUGUCGCUACAGAUUGG....U....U....CACCGGGGCUGGGC.........U..G..................A..A..........A....U............GCCCGUUC..Aa.uUGUA.CAAU.CGGA
NC_020430.1/4046-4166                      AACGGUUAAU-GAC..AUCC.--.--U-......-.-AGUUAA-AGAC.CGU.CG.GC.AAU.........U...........G.........U.A.............AAUGUCGCUACAGACUGG....A....U....CACCGGGGUAAGGC.........U..G..................A..A..........A....U............GCCUGUCC..Aa.aUGUA.CAGU.CGGA
NC_015814.1/22246-22374                    UACGGUUAAUUUC-..----.-A.UUU-......-.---UAAA-AGAC.CGU.CG.AG.UAU........aC...........U.........A.G.............AAACUCGCUACAGACUGG....U....U....CACUUUUGGAUAUC.........G..U..................A..A..........-....-............GAUAUUAA..A...UGUA.CAGU.CGAU
NW_002475730.1/149473-149603               AACGGUUAAG-GUA..UC--.--.CU--......-.-AAACCA-AGAC.CGU.CG.GC.AGU.........U...........G.........U.A.............AAUGUCGCUACAGAUUGG....C....U....CACCGGGGCUGGGC.........U..G..................A..A..........A....U............GCCCGUUC.c-a.uUGUA.CAAU.CGGA
NC_020430.1/100390-100525                  AACGGUUAAG-GCC..AC--.--.CAA-......-.-GGGUUA-AGAC.CGU.CG.GC.AGU.........U...........G.........U.A.............AAUGUCGCUACAGAUUGG....A....U....CACUGGAGCAGGGU.........U..G..................U..A..........A....A............ACCUGUUUaaA...UGUA.CAGU.CGGG
NC_015893.1/47200-47333                    AACGGUUAACGAGG..AAUA.--.-U--......-.-ACUUGA-AGAC.CGU.CG.GC.AGU.........U...........G.........U.A.............AAUGUCGCUACAGACUGG....U....U....CACCGGGGCUAGGC.........U..G..................A..A..........A....U............GUCUGUCCgaA...UGUA.CAGU.CGAA
NC_020430.1/38178-38306                    AACGGUUAAUGAGG..AUAU.--.----......-.-ACUUAA-AGAC.CGU.CG.GC.AGU.........U...........A.........U.A.............AAUGUCGCUACAGACUGG....A....U....CACCGGGGUUAGGC.........U..G..................A..A..........A....U............GUCUGUCC..Aa.aUGUA.CAGU.CGAA
NC_011133.1/18348-18465                    AACGGUUAAAG---..----.--.AUA-......-.UA------AGAC.CGU.CG.A-.--G.........U...........U.........C.U.............C---UCGCUACAGACUGG....U....U....CAUCUUUGGGUUUC.........-..G..................U..A..........A....U............GAUGCUUA..A...UGUA.CAGU.CGAU
NT_165984.1/89471-89339                    AACGGUCAAAGACU..U-CC.--.UAA-......-.-UAUU---AGAC.CGU.CG.GC.AGU.........U...........G.........U.A.............AAUGUCGCUACAGACUGC....U....U....CACCGGGGUUAGGC.........U..G..................A..A..........A....U............GUCUGUCCuaA...UGUA.CAGU.CGGA
NC_022170.1/22878-23005                    UACGGUUAAAAA--..U--U.--.-AU-......-.-A---UAUAGAC.CGU.CGaGG.AUA.........C...........U.........A.G.............AAUCUCGCUACAGACUGG....U....U....CACUUUUGGAUAUC.........G..U..................A..A..........-....-............GAUAUUAA..A...UGUA.CAGU.CGAU
NC_006837.1/29675-29814                    ------UACAAUAC..CAUU.--.UAU-......-.-AGUACA-AGAC.UGU.CA.GU.AAGu......ga-uuuauuuuuuuU.........A.A.............CUUAUUGCAACAGACUGG....G....U....CACUAGUGGGUAUC.........A..A..................A..A..........A....U............GAUGCUUA..A...UGUA.CAGU.CGAA
NW_003298921.1/65562-65431                 AACGGUUAAU-GAC..AUCC.--.--C-......-.-AGUUAA-AGAC.CGU.CG.GC.AGU.........U...........G.........U.A.............AAUGUCGCUACAGACUGG....U....U....CACCGGGGCUGGGC.........U..G..................A..G..........A....U............GUCCGUCCgaA...UGUA.CAGU.CGAA
NW_002475730.1/121256-121391               AACGGUCAAUGAUA..UC--.--.UUAA......A.GUUUUCAAAGAC.CGU.CG.GC.GGU.........U...........A.........U.A.............AACGUCGCUACAGAGUGG....U....U....CACAAGGGUUAGGC.........U..G..................A..A..........A....U............GUCUGUUC..Aa.aUGUG.CACU.CGGU
NC_003388.1/23174-23315                    AUUAUUCAAUAUCU..AAUA.--.GU--......-.-AAUACA-AGAC.UGU.CA.GU.AGAuaa...uuu-...........-.........-.-guuuu..uuauuaUUUAUUGCCACAGACUGG....G....U....CACUUGUGGGUGGC.........U..G..................A..A..........A....U............GCUGCUUA..A...UGUA.CAGU.CGAC
NC_013147.1/26870-26765                    -------------A..AAAG.--.GGAA......A.UAUACU--AGAU.CGU.CA.GU.AGU.........A...........U.........A.U.............ACUAUUGCGACAGACUGG....A....U....CACUAAUAGAUAUC.........U..G..................A..A..........A....A............GAUAUUUA..A...UGCA.CAGU.CGAA
NC_002653.1/17775-17918                    UACGGUUAAC-UAC..UACU.--.-CA-......-.-AGUAUA--GAC.CGU.CG.GU.CGUagu..ccucU...........U.........A.-gag......gacuACGAUCGCUACAGACUGC....C....U....CUAUGAUGGGUAUC.........U..A..................U..A..........A....-............GAUGCUUA..A...UGUA.CAGU.CGAA
NW_003521817.1/4807-4942                   AACGGUCAAUGAUA..UC--.--.UUAA......A.AUUUUCAAAGAC.CGU.CG.GC.GGU.........U...........A.........U.A.............AACGUCGCUACAGAGUGG....U....U....CGCAAGGGUUAGGC.........U..G..................A..A..........A....U............GUCUGUUC..Aa.aUGUG.CACU.CGGU
NT_165987.1/697-830                        AACGGUCAAAGACU..U-CC.--.UAA-......-.-UAUU---AGAC.CGU.CG.GC.AGU.........U...........G.........U.A.............AAUGUCGCUACAGACUGC...uU....U....CACCGGGGUUAGGC.........U..G..................A..A..........A....U............GUCUGUCCuaA...UGUA.CAGU.CGGA
NC_006077.1/31719-31576                    UACGGUCAAC-AAU..UUCU.--.-CA-......-.-GAUUU--AGAC.CGU.CG.GU.UAUaau..auau-...........-.........-.-auaauuauauauuCUGAUCGCUACAGACUGC....U....U....CACCAAUGGGUGAU.........A..U..................AauA..........A....U............AUUGCUUA..A...UGUA.CAGU.CGGA
NC_018056.1/48270-48424                    UACGGUCAAAGAUA..UCU-.--.CAA-......-.-AAAUUA-AGAC.CGU.CG.GU.UAA.........A...........U.........A.A.............GUAAUCGCUACAGACUGC....U....U....UAUCGGUGGUUAAUuaa...uaaU..G..................Auu-..........-....-aauaaauuauuaAUUAAUUA..A...UGUA.CAGU.CGGC
NC_018365.1/23062-23225                    AACGGUCAACGGGG..CUCA.-U.CUG-......-.-ACUCUA-AGAC.CGU.CG.GU.UUAa.......u-...........U.........A.Auuaau...uuaauUAGGUCGCUACAGACUGG....U....U....CAUCGGUGGGUAUU.........U..Guuuua........uauaaA..A..........A....Uua........caAGUGCUUA..A...UGUA.CAGU.CGGA
NW_003533854.1/25927-26069                 AU--GUUAAAAGAA..AAAU.--.AUAC......A.UUUUCAA-AGAC.CGU.CG.GC.AGU.........U...........A.........U.A.............AAUGUCGCUACAGAAUGG....U....U....CACAAGGGUUAGGC.........U..G..................A..A..........A....U............GUCUGUUC..Aa.aUGUA.CAUU.CGGU
NC_020043.1/13731-13875                    AACGGUCAAAAGAA..UUUU.--.UCC-......-.-GUAAU-GAGAC.CGU.CG.GG.CAU.........G...........U........cA.A.............AUGUUCGCUACAGACUGG....A....UaaccCACCAAUGGGCAUA........gU..U..................C..U..........A....C............UAUGUUUA..A...UGUA.CAGU.CGAC
NC_020043.1/12562-12709                    AACGGUCAACCUUA..UUGC.UA.UUA-......-.-UUAGGA-AGAC.CGU.CG.GA.CAU.........U...........UcgcuuaaugA.A.............AUGGUCGCUACAGACUGG....A....UaaccCACCAAUGGGCAUA........gU..U..................C..U..........A....C............UAUGCUUA..A...UGUA.CAGU.CGGA
NC_020368.1/54270-54405                    ---GGUGAGU-GAG..UAUU.--.AUAU......A.UACUCAA--UAU.UAA.--.--.--A.........U...........U.........A.A.............AGGAUCGCUACAGACUGG....U....C....CAUCGGUGGGUGUUu......auA..U..................A..A..........A....Uau.......auaAAUGCUUA..A...UGUA.CAGU.CGAA
NW_002475730.1/109203-109339               AUCGGUGGCAGAU-..---A.--.AUA-......-.-A--UAAAAAAC.UGU.CA.GU.AAAua.....guU...........U.........A.Uuuu.......uuaUUUAUUGCAACAGACUGG....G....U....CACUUGUGGGUGUC.........A..G..................U..A..........Ua.ucU............GAUGCUUA..A...UGUA.CAGU.CGAU
NC_015991.1/30619-30779                    AACGGUCAAAAAAA..UAAA.--.AUU-......-.UGUUUAU-AGAC.CGU.CG.GU.UAU.........G...........U.........U.U.............UUAAUCGCUAUCGACUAG....U....U....CAAAAAUGGGUUCC.........U..Gcuuauuuauacaauauau-..-aaa...uauuA....U............GGUACUUA..A...UGUA.UAGU.CAGA
NC_003053.1/33030-33163                    -----UUAAAGUAA..UCUC.--.UUA-......-.-AUUAUCGAAAU.CA-.-G.GU.UUUa.......uG...........U.........A.U............uAGUUUCGCUACAGACUGG....G....U....CAAGAAUGGGUGAA.........U..U..................A.aA..........A....A...........aUUUGCUUG..A...UGUA.CAGU.CGGA
NC_020430.1/27361-27471                    -----AGCAG-GAA..UUAU.UC.UCUA......U.UUUUUU--AUUC.UGU.U-.--.---.........-...........-.........-.-.............------GCAACAGACUGG....A....U....CUCUAAUGGGUGGU.........U..U..................A..A..........A....A............GCUGCUUA..A...UGUA.CAGU.CGAC
NC_013933.1/45934-46074                    ------UACAAUAC..CGGA.--.UAU-......-.-AGUACA-AGAC.UGU.CA.GU.AAGug....guuU...........U.........A.Uuuuu.....uucaCUUAUUGCAACAGACUGG....G....U....CACUUGUGGGUGAUau.....uuU..U..................U..A..........A....U............AUUGCUUA..A...UGUA.CAGU.CGAA
NC_014693.1/12153-12274                    ----UACUUCACAU..AUAU.AU.AUA-......-.-UAUGUA-AGUA.AGU.U-.--.---.........A...........U.........A.G.............----UCGCUACAGACUGC....U....U....CUAUGAUGGGUUAU........aU..U..................A..U..........A....Ua..........uAUAGCUUA..A...UGUA.CAGU.CGGA
NC_022172.1/32612-32730                    -----------UUA..UAUU.--.AUUG......A.UAUAUA------.AUU.CA.AU.AUU.........A...........U.........A.C.............G--AUCGCUACAGACUGC....C....U....CUAGGGUGGGUUAU.........-..-..................A..U..........U....U............AUAGCUUA..A...UGUA.CAGU.CGGA
NC_022158.1/31253-31123                    ------------UA..UAUA.--.UAA-......-.-AUACAAAUGUA.UGUaUA.GUaUGU.........A...........U.........A.U.............AUGAUUGCUACAGACUGC....U....U....CAUCGAUGGGUAAUau....aua-uaA..................A..G..........A....U............AUUGCUUA..A...UGUA.CAGU.CGGA
NW_001509364.1/16377-16498                 ----AGUAAACAAU..UUUU.AU.UU--......-.UUUUUUA-UGUU.UAU.U-.--.---.........-...........-.........-.-.............------GCAACAGACUGG....G....U....CACUUGUGGGUGUUa.......aU..U..................U..A..........U....U...........uAAUGCUUA..A...UGUA.CAGU.CGAA
NC_022176.1/24490-24371                    -----------AUA..UAUU.AA.AUAU......A.UUUAUUA-AUAU.AUU.C-.--.---.........-...........-.........-.U.............AGGAUUGCUACAGACUGC....U....U....CUAGAGUGGGUUAU.........A..A..................U..U..........A....U............AUAGCUUA..A...UGUA.CAGU.CGGA
NW_003101581.1/5928-5792                   --------UAAUAC..AAGA.CU.GUC-......-.-AGUAUACAGUU.UAU.U-.-U.UUU.........U...........U.........U.G.............UAUAUUGCAACAGACUGG....G....U....CACUUGUGGGUGUUaa.....uuU..-..................-..-..........-....-uu.......uuuAAUGCUUA..A...UGUA.CAGU.CGAA
NC_012056.1/28551-28695                    AACGGUCAAAAAAU..AGUU.CU.UUAGucuaagG.AUAUUCA-AGAC.CGU.CG.GU.GAU.........G...........U.........G.U.............AGCAUCGCUACAGACUGG....U....U....CAUCGGUGGGUGGC.........U..-..................-..-..........-....-............GCUGCCUG..A...AAGA.C--C.CGAG
NT_165985.1/85174-85307                    AACGAUCAAACAAA..UAGA.--.GUU-......-.-AAUUUAGAGAU.CGU.CG.AU.UAU.........U...........U.........U.A.............UUAAUCGCGACAGACUGG....U....C....CAAAGGUGGGUG--.........-..G..................U..G..........A....U............-----UUA..AcgaUGGG.AGGG.CGGG
NC_015893.1/33374-33497                    ---AAU---AAUAC..AAGA.CU.GUC-......-.-AGUAGAUA-AU.UUU.UA.UU.UUU.........U...........U.........U.A.............UCUAUUGCAACAGACUGG....G....U....CACUUGUGGGUGGU.........U..A..................A..A..........A....Aua.......auaACUACUUA..A...UGUA.CAGU.CGAG
NC_022169.1/12621-12736                    --AUAUAUAU-AUA..UAUA.UA.UUU-......-.-AUAUUAUAUAU.AUA.UG.G-.---.........-...........-.........-.-.............----UCGCUACAGACUGC....C....U....CUAUAAUGGGUUAU.........A..U..................U..A..........A....-............AUAGCUUA..A...UGUA.CAGU.CGGA
NW_003533854.1/83976-83848                 --AAU----AAUAC..AAGA.CU.GUC-......-.-AGUAAA--UAA.UUU.UG.UU.UUUu.......cU...........U.........U.A.............UUUACCGCAACAGACUGG....G....U....CGCUUGUGGGUGGCua.....auU..C..................U..A..........A....U...........aGCUGCUUA..A...UGUA.CAGU.CGAG
NC_003053.1/19764-19905                    CAGAGUAAG--AUU..UACC.--.UAAU......C.UAACUUUGUAAC.UCU.CA.AU.UGA.........G...........U.........U.U.............GAAAUUGCUACAGACUGG....U....U....CUAAAAUGGGUGAA.........A..U..................A..AuuaacuuuauA....U............UUUGCUUA..A...UGUA.CAGU.CGGA
NC_016124.1/15132-15283                    AG--AUUAAU-UAG..UUUA.--.UUA-......-.-UCUUUA-AGAU.AAU.CA.GU.UUU.........U...........U.........A.Aua.........guUAGAUCGCUACAGACUGG....U....U....CACUG-UGGGUGUGuacauaaca-..-..................-..-..........A....Uuagau..uaugaCAUGCUUG..A...UGUA.CAGU.CGAU
#=GF END_OF_NEW_HITS here
NC_015400_79436_80002_376_462/26-158       AGCG--CAGGACGG..AUGC.--.ACA-......-.-GCUUUA-AGAU.CGU.CG.GU.CAU.........A...........U.........A.A.............AUGAUCGCGACAGACUGG....G....U....CACUAAUGGGUAGC.........U..G..................A..A..........A....U............GCUGCUUA..A...UGUA.CAGU.CGGA
NC_015400_80733_81200_143_199/1-133        ------CAAAGAUG..UUUG.--.UUU-......-.AGCAUUA-AGAC.CGU.CG.GU.AGA.........G...........U.........A.A.............ACUAUCGCUACAGACUGG....U....C....CAUCGGUGGGUGUC.........U..G..................C..A..........A....U............GAUGCUUA..A...UGUA.CAGU.CGGA
NC_006837_16094_16683_429_371/1-133        ---AGUCAAG-AUA..UUAU.--.AAA-......-.-AUAUCA-AGAC.UAU.CG.GU.UUA.........A...........U.........A.U.............AAAAUCGCAACAGACUGG....U....U....CAGUAAUAGGUGUC.........U..G..................A..A..........A....U............GAUGCUUA..A...UGUA.CAGU.CGGA
NC_006837_17375_17801_250_197/1-136        ------UAAAAAUA..UUAU.CC.UUU-......-.-AUAUUA-AGAC.CGU.CG.GU.AGU.........A...........U.........A.U.............AAUAUCGCUACAGACUGG....U....U....CACUGGUGGGUGUC.........U..G..................A..A..........A....U............GAUGCUUA..A...UGUA.CAGU.CGGA
NC_015400_19145_19868_233_284/1-133        --CGGUCAAAAUCU..U-CC.--.C---......-.-UGGACA-AGAC.CGU.CG.GU.UUC.........C...........U.........A.A.............UAGACCGCUACAGACUGC....A....U....CACCGGUGGGUGGC.........U..G..................A..A..........A....U............GCUGCUUA..A...UGUA.CAGU.CGGA
cmfile_NC_023117_55382_56259_171_220/1-132 ------CAAAUGAA..UAGA.-G.UUA-......-.-AUUUAA-AGAU.CGU.CG.GU.UAU.........U...........U.........U.A.............UUAAUCGUGACAGACUGG....U....U....CAGCGGUGGGUAGC.........U..G..................A..A..........A....U............GCUGCUUA..A...UGUA.CAGU.CGGA
NC_025928_48296_48821_188_264/23-170       AACGAUCAAA-GUA..UAUU.--.UUA-......-.-AUAUAAGAGAU.CGU.CG.GU.UAU.........U...........C.........A.U.............AUAAUCGCGACAGACUGG....G....U....CACUGGUGGGUAGC.........U..G..................A..A..........A....U............GCUGCUUA..A...UGCA.CAGU.CGAG
NC_020430_62167_62666_279_360/29-158       AACGGUCAAU-AAG..UAUU.--.CUU-......-.-GUUUAA-AGAC.CGU.CG.GU.UAU.........C...........U.........A.A.............AUAAUCGCUACAGACUGG....A....U....CAUCAGUGGGUAGC.........U..G..................G..G..........A....U............GCUGCUUA..A...UGUA.CAGU.CGAU
NC_001329_52922_53397_310_359/1-124        -----UCAAG-GAA..UUUU.--.UUU-......-.CGUUCAA-AGAC.CGU.UG.GU.UAU.........U...........U.........A.A.............GUGACCACUACAGACUAG....U....U....CACCGAUGGGUAGC.........U..G..................A..A..........A....U............GCUGCUUA..A...UGUA.UAGU.CGAU
NC_025928_62111_62647_298_348/1-128        ----GUCAAU-GAA..UAUU.--.CUC-......-.-AUUCGA-AGAC.CGU.CG.GU.UAU.........U...........U.........A.A.............GUGACCGCUACAGACUGG....U....U....CACUGGUGGGUAGC.........U..G..................A..A..........A....U............GCUGCUUA..A...UGUA.CAGU.CGGU
NC_024944_40531_41103_240_167/24-151       AACGGUCAAA-ACU..U--C.--.CUA-......-.-AAGUCA--GAC.CGU.CG.GU.UAU.........C...........U.........A.A.............GUAAUCGCUACAGACUGG....G....U....CAUUAGUGGGUACC.........U..G..................A..A..........A....U............GGUGCUUA..A...UGUA.CAGU.CGGU
NC_023117_91084_91533_243_322/21-165       UACGGUCAAAACUU..UUUC.--.UCAA......A.UUAAGCA-AGAC.CGU.CG.GU.UAU.........C...........U.........A.A.............AUAAUCGCUACAGACUGG....G....U....CACCGGUAGGUGGC.........U..G..................A..A..........A....U............GCUGCUUA..A...UGUA.CAGU.CGGA
NC_003052_21977_22973_178_230/5-129        UU--GUCGAA-GC-..----.--.-UA-......-.-AAUCCA-AGAC.CGU.CG.GU.UGU.........G...........U.........A.U.............ACGAUCGCUACAGACUGG....U....U....CACUGGUGGGUGGC.........U..G..................A..A..........A....U............GCUGCUUA..A...UGUA.CAGU.CGGA
#=GC SS_cons                               ::<<<<<----<<<..____....___.........._>>>--.->>>.>>,.<<.<<.<<<........._..........._........._._.............>>>>>>>,,,,,<<<<<-....-....-......----<<<<<<<<........._.._.................._.._.........._...._............>>>>>>>>..-.....--.>>>>.>,,,
#=GF SORT_STATS 13 159 0
#=GF DUPLICATES NONE
//
