# Supplementary material for: Identification of 15 candidate structured noncoding RNA motifs in fungi by comparative genomics
Source: BMC Genomics. 2017 Oct 13;18:785. doi: 10.1186/s12864-017-4171-y (PMC5640933; doi:10.1186/s12864-017-4171-y)
Supplement: Supplementary file 11 — rps0 motif sequences. sto file for rps0 motif sequences and their alignment. (STO 9 kb) [file 12864_2017_4171_MOESM11_ESM.sto]

# STOCKHOLM 1.0
NW_001798731.1/1120161-1120365         UUGA--U--CUG-CACUA-AUGAGGGAAAGAAACCCGACACAG--ACUG----AUGCA-------GCUGGGU-------UUGGCAACUGUUAGC---------AU-CUGCGAAGGGAGAAUGCCCUGUGCGGCCAA---G-------A--GGAGUGG-ACUUAAUCGUUAUUCC----GCCUUU
#=GF END_OF_NEW_HITS here
NW_003315998.1/1895188-1894984         UUGA--C--G-G-CACUU-AUGAGGGAAAGAUAUCCA--UUUU--GAUU--------U-------C----GU-------U----------AGUC---------AUA------UGGGGGAAGGCCCUGUGCUGCCAA---U--U----A--GGGGCGU-ACUUAAUCGUUGUCCC----ACUUCC
NW_001509360.1/1480927-1481131         UUGA--C--G-G-CACUU-AUGAGGGAAAGAUAUCCA--UUUU--GAUU--------U-------C----GU-------U----------AGUC---------AUA------UGGGGGAAAGCCCUGUGCUGCCAA---U--U----A--GGGGCGU-GCUUAAUCGUUGUCCC----ACUUCC
NW_003052496.1/846886-847078           UUGA--C--G-G-CACUU-AUGAGGGAAAGAUACCCG--UUU---GAUU--------C-------------U------------------AGUC---------UUA------UGGGGGAAAGCCCUGUGCUGUCAG---C--G----A--GGGACGU-ACUUGAUCGUUGUCCC----ACUUCC
NW_003299169.1/1744668-1744509         UUGA--C--G-G-CGCUU-ACGAGGGAAAGAUACCCA---UCC--GGCC--------C-------C-----U------------------GGCC---------CU-U-----UGGGGGAAAGCCCUGUGCUGUCAA---A--A----A--GGGGCGU-ACUUAAUCGUUGUCCC----GCUCAU
NW_003315067.1/9664-9838               UUGA--C--G-G-CGCUU-ACGAGGGAAAGAUACCCA---UCU--GGCC--------U-------C-----U------------------GGUC---------CU-U-----UGGGGGAAAGCCCUGUGCUGUCAA---C--A----A--GGGGCGU-ACUUAAUCGUUGUCCC----ACUCCC
NW_003456428.1/477799-477626           UUGA--C--G-G-CGCUU-ACGAGGGAAAGAUACCCA---UCU--GGCC--------U-------C-----U------------------GGUC---------CU-U-----UGGGGGAAAGCCCUGUGCUGUCAA---C--A----A--GGGGCGU-ACUUAAUCGUUGUCCC----ACUCCC
NW_003315301.1/176589-176435           UUGA--C--G-G-CGCUU-ACGAGGGAAAGAUACCCA---UCU--GGCC--------U-------C-----U------------------GGUC---------CU-U-----UGGGGGAAAGCCCUGUGCUGUCAA---C--C----A--GGGGCGU-ACUUAAUCGUUGUCCC----ACUCCU
NW_003345201.1/3611313-3611475         UUGA--C--G-G-CGCUU-ACGAGGGAAAGAUACCCA---UC--CGGCC--------U-------------U-------U----------GGCC----------U-C-----UGGGGGAAAGCCCUGUGCCGUCAA---C--A----G--GGGGCGU-ACUUAAUCGUUGUCCC----AACCCC
NC_007196.1/3535118-3535297            UUGA--C-UG-G-CGCUU-AUGAGGGAAAGAUAUCCA--GUU---GUUC--------U-------C----GUAU--CAGU----------GAGC---------UU-C-----UGGGGGAAAGCCCUGUGCUGUCAA---U--U----UGCAAGGUGG-ACUUAAUCGUUACCUU----GGUUUC
NW_001509768.1/673712-673533           UUGA--C-UG-G-CGCUU-AUGAGGGAAAGAUAUCCA--GUU---GUUC--------U-------C----GUAU--CAGU----------GAGC---------UU-C-----UGGGGGAAAGCCCUGUGCUGUCAA---U--U----UACAAGGUGG-ACUUGAUCGUUACCUU----GGUUUC
NC_016478.1/1008288-1008100            AUGA--C--C-G-CACUA-AUGAGGGAAAGAUACCCU--UUCU--GGCC----------------------U-------U----------UGCC---------GGAG-----AGGGGGAAUGCCCUGUGGGGUCA----U--G----A--GGGGUGG-ACUUAAUCGUUAUCCC----GCCUCG
NW_003217284.1/1094060-1094289         UUGA--C-UG-G-CACUU-AUGAGGGAAAGAUAUCCAAGUUUC-GGACU--------U-------U----AC-------C----------GGUC---------GGAAA--UUUGGGGGAAAGCCCUGUGCUGUCAAG-AA--A----A--GGGGCGU-ACUUAAUCGUUGUCCC----GACCU-
NW_001517097.1/2308596-2308768         UUGA--C-UG-G-CGCUU-AUGAGGGAAAGAUAUCCA--GUUGGUCUCU--------U-------A----UU-------C----------AGUGA-------GCUUC-----UGGGGGAAAGCCCUGUGCUGUCAA---U--UU--CA--AAGGUGG-ACUUAAUCGUUACCUU----GGUUCC
NW_003020074.1/3544459-3544636         UUGA--C-UG-G-CGCUU-AUGAGGGAAAGAGAUCCA--GUU---GCUU--------U-------U----AU-------UUA------CGAAGC----------UUC-----UGGGGGAAAGCCCUGUGCUGUCAA---U--UC--AC--AAGGUGG-ACUUAAUCGUUACCUU----GGUUUC
NT_086560.1/651878-651693              UUGG--C--G-G-UGCUA-AUGAGGGAAAGAUACUCG-CCUCC-UUUUC--------U-------C----AU-------U----------GAGA--------AGGAUG---GAGAGGGAAAGCCCUGCGCUGCCGA-----------G--GGGAUGG-ACUUGAUCGUUAUCCC----GCCUUU
NT_166519.1/2297682-2297870            UUGA--C-UG-G-CGCUU-AUGAGGGAAAGAUAUCCA--GUU---GUUC--------U-------C----UUGCCUCAGU----------GAGC---------UU-C-----UGGGGGAAAGCCCUGUGCUGUCAA---U--UU-CAC--AAGGUGG-ACUUAAUCGUUACCUU----GGUUUC
NW_001814567.1/364099-363919           UUGA--A--A-G-CACUU-AUGAGGGAAAGAUACUCG--AUUA--CCGU--------U-------CAUGUGU-------C----------AUGG---------UUUG-----AGAGGGAAAGCCCUGUGCGUUCAA------A----A--GGAGUGG-ACUUGAUCGUUAUUCC----GCUCUC
NW_002990115.1/1219323-1219508         CUGA--C-UG-G-UACUU-ACGAGGGAAAGAUACCUA--GUUU--GUUCC-----ACU------CC----UU-------U----------GGAU---------UUAC-----UAGGGGAAAGCCCUGUACUGUCAG---U--UU-GAC--GAGGCGG-ACUUGAUCGUUGUCUC----GGGGAA
NW_001820817.1/457191-457034           UUGA--A--A-G-CACUA-AUGAGGGAAAGAUACUCG--AUAA--CUGU--------U-------C----AU-------GUG------CCAUGG---------UUUG-----AGAGGGAAAGCCCUGUGCGUUCAA------A----A--GGAGUGG-ACUUGAUCGUUAUUCC----GCUCUC
NT_107013.1/1806659-1806462            UUGACUC--G-G-UACUUGAUGAGGGAAAGAUACCCA--GUU---GUUC--------U-------C----AUAU--CAGU----------GAGC---------UU-C-----UGGGGGAAAGCCCUGUGCCGUCAA---UCCA----C--AAGGUGG-ACUUGAUCGUUACCUU----GGUUUC
NW_002196661.1/1194735-1194923         CUGA--C-UG-G-UACUU-ACGAGGGAAAGAUACCUA--GUUU--AUUC--------U-------A----UUAU--CUGU----------GGAU---------UUAC-----UAGGGGAAAGCCCUGUACUGUCAG---U--UU-GAC--GAGGCGG-ACUUGAUCGUUGUCUCGGGGAAAUCU
NT_165928.1/1482893-1482698            UUGA--CCUG-G-CACUU-AUGAGGGAAAGAUAUCCA--GUU---GUUC--------UUCUAUCUC----GG-------U----------GAGC---------UU-C-----UGGGGGAAAGCCCUGUGCUGUCAA---U--UU-CAC--AAGGUGG-ACUUAAUCGUUGCCUU----GGUUUC
NW_002477239.1/2099506-2099304         UUGA--C-UG-G-CGCUU-ACGAGGGAAAGAUAUCCA--GUU---GUUC--------UAUUAUCUC----GG-------U----------GAGC---------UU-C-----UGGGGGAAAGCCCUGUGCUGUCAA---U--UUCCAC--AAGGUGG-ACUUAGCCGUUACCUU----GGUUUC
NT_165980.1/3932872-3933055            AUGA--C--C-C-UACUA-AUGAGGGAAAGAUAUCCU--CUC---UGAU--------U-------C-----U------------------ACC----------GGAG-----AGGGGGAAUGCCCUGUGGGGUCA----U--G----A--GAGGUGG-ACUUGACCGUUAUCUC----GCCUUG
NW_001884556.1/526881-527040           AUGC--U--G-G-CGCUU-AUGAGGGAAAGAUAUCCA--C-GU--CUCG--------U-------------U-------G----------CGAG---------AC-G-----UGGGGGAAAGCCCUGUGUCGGCGA---U--C--------GGGUGU-UCUUAAUUGGCACCC-----AGUCCU
NW_001939245.1/118754-118959           AUGC--U--GCG-CGCUU-AUGAGGGAAAGAUAUCCA---UGC--UUCU--------U------------GU-------G----------AGAG---------GUA------UGGGGGAAAGCCCUGUGCUGGCGA---U--C-------GGGUUGU-ACUUAAUUGACG-CCC----AGUCCU
NW_003101679.1/4355059-4354874         UUGA--C-UG-G-CACUU-AUGAGGGAAAGAUACCCG-GAUUU-UCAUG-------GA-------C----AU-------UU--------UUAUG---------AUAU----CUGGGGGAAAGCCCUGUGCUGUCAAGAGA--A----A--GGGACGUUACUUAAUCGUUGUCCCC--UACUUUC
NW_003521739.1/17008-16804             AUGC--U--GCG-CGCUU-AUGAGGGAAAGAUAUCCA---UGC--UUCU--------U-------U-----U-------G----------GGAA---------GUA------UGGGGGAAAGCCCUGUGCUGGCGA---U--C-------GGGUUGU-ACUUAAUUGACG-CCC----AGUCCU
NC_016462.1/775176-774999              AUGA--C--C-G-CACUA-AUGAGGGAAAGAUAUCCUCCCUGG-CGGA---------A-------C----UU-------U----------GUCU---------CUGCUGGGGAGGGGGAAUGCCCUGUGGGGUCA----U--G----A--GGGGUGG-ACUUAAUCGUUAUCCC----GCCUUG
NW_003533878.1/409208-409371           -UGC--U--AUG-CGCUU-ACGAGGGAAAGAUAUCCA---AGC-----U--------U-------C----GU-------U----------AUGA---------GGCU-----UGGGGGAAAGCCCUGUGCUGGCGA---U-------C--GGGUUGU-ACUUGAUUGGCAACCC----AUUCCU
NW_001914857.1/484210-484402           UUGA--C--C-UGCACUA-AUGAGGGAAAGAUAUCCU--CUUU--GGUGGCU-GUCU--------C--------------UGUU-GCUGCCGCU---------GGAG-----AGGGGGAAUGCCCUGUGGGGUCAA---G--A----A--GAGGUGG-ACUUGAUCGUUAUCUC----GCCUCG
NW_001813977.1/1638277-1638497         UUGA--C-UG-G-CACUU-AUGAGGGAAAGAUACCCA--AAUU-UCAUA--------A-------C----AU-------U----------AAUGUAUGCCGAAAU-U-----UGGGGGAAAGCCCUGUGCUGUCAAGAAA--A----A--UGGACGUUACUUAAUCGUUGUCUC----AUGUUU
NW_001849820.1/244436-244250           UUGA--C--C-G-CACUA-AUGAGGGAAAGAUACUCG--AUCU--GGCGCCAUCUACU-------C--------------UUGUAUAUGCUGUC--------UGGAA-----AGAGGGAAUGCCCUGUGGGGUCAA---A-------A--GGGGUGG-ACUUAAUCGUUAUCCC----GCCCUU
NC_018218.1/1725581-1725761            GUAU--C--G-G-CGCUU-ACGAGGGAAAGAUACCUA-----C--CGUU--------G-------------U------------------AAUG---------AUGG-----UAGGGGAAAGCCCUGUGCUGGUCU---C--UUUGAA--AGCGUAU-ACGUAA-AGUUGCGCG----GGU---
ure5_846621_847244_264_366/101-291     UUGA--C--G-G-CACUU-AUGAGGGAAAGAUACCCG--UUU---GAU---------U-------C-----U------------------AGUC---------UUA------UGGGGGAAAGCCCUGUGCUGUCAG---C--G----A--GGGACGU-ACUUGAUCGUUGUCCC----ACUUCC
teq31_173602_174025_247_140/103-243    UUGA--C--G-G-CGCUU-ACGAGGGAAAGAUACCCA---UCU--GGCC--------U-------C-----U------------------GGUC---------CU-U-----UGGGGGAAAGCCCUGUGCUGUCAA---C--U----A--GGGACGU-ACUUAAUCGUUGUCCC----ACUCCC
cim1_1370963_1372045_278_383/101-303   UUGA--C--G-G-CACUU-AUGAGGGAAAGAUAUCCA--UUUU--GAUU--------U-------C----GU-------U----------AGUC---------AUA------UGGGGGAAAGCCCUGUGCUGCCAA---U--U----A--GGGGCGU-GCUU-AUCGUUGUCCC----ACUUCC
cpo5_1605789_1606649_278_384/101-305   UUGA--C--G-G-CACUU-AUGAGGGAAAGAUAUCCA--UUUU--GAUU--------U-------C----GU-------U----------AGUC---------AUA------UGGGGGAAGGCCCUGUGCUGCCAA---U--U----A--GGGGCGU-ACUUAAUCGUUGUCCC----ACUUCC
mca1_1744409_1744846_212_163/54-213    UUGA--C--G-G-CGCUU-ACGAGGGAAAGAUACCCA---UCC--GGCC--------C-------C-----U------------------GGCC---------CU-U-----UGGGGGAAAGCCCUGUGCUGUCAA---A--A----A--GGGGCGU-ACUUAAUCGUUGUCCC----GCUCAU
mgy1_3611141_3611588_218_268/54-196    UUGA--C--G-G-CGCUU-ACGAGGGAAAGAUACCCA---UC--CGGCC--------U-------------U-------U----------GGCC----------U-C-----UGGGGGAAAGCCCUGUGCCGUCAA---C--A----G--GGGGCGU-ACUUAAUCGUUGUCCC----AACCCC
#=GC SS_cons                           :<<<..<..<.<.<<<--.---<<<<-------<<<<..---<..<<<<........_......._....__......._..........>>>>.........>---.....>>>>------>>>>>>>>>>>>>,...,..,....,..<<<<<<-.<<______>>>>>>>>....,,,,,,
#=GF SORT_STATS 7 232 0
#=GF DUPLICATES cpo5_1605789_1606649_278_384/101-305=crm6_1419056_1419916_278_384/101-305
//
