# Supplementary material for: Identification of 15 candidate structured noncoding RNA motifs in fungi by comparative genomics
Source: BMC Genomics. 2017 Oct 13;18:785. doi: 10.1186/s12864-017-4171-y (PMC5640933; doi:10.1186/s12864-017-4171-y)
Supplement: Supplementary file 12 — rps2 motif sequences. sto file for rps2 motif sequences and their alignment. (STO 1 kb) [file 12864_2017_4171_MOESM12_ESM.sto]

# STOCKHOLM 1.0
NC_006043.2/798025-797945                    CACAUUUGUCGAUCGAAAACCAUAAUCCCCGGCUUUCCACGUAACAUUCCGACGAA
NC_018295.1/2147403-2147332                  AACACUCGUCGAUCGAAAACCAACA-CCCCGGCUUUCCACGUAACAUUCCGACAAG
NW_001813684.1/243983-243906                 UCAACUAGUCGAUUGAAAACCAACA-CCCCGGCUUUCCACGUAACAUUCCGACUAU
NC_009068.1/748131-748204                    UCUAGUUGUCGAUCGAAAACCACAC-CCCCGGCUUUCCACGUAACAUUCCGACGAA
NW_139465.1/90873-90796                      GUAAUCUGUCGAUCGAAA-CCAACA-CCCCGGCUUUCCACGUAACAUUCCGACAAA
NC_012860.1/305015-304937                    GUAAUCUGUCGAUCGAAA-CCAACA-CCCCGGCUUUCCACGUAACAUUCCGACAAA
NW_001809799.1/1445797-1445867               CUUCAUUGUCGAUCGAAAUCCACUC-CCCCGGUUUUCCACGUAAUAUUCCGACAUG
NC_012963.1/2506098-2506174                  GAAUACCGUCGAUCGAAAACCACCACCAUCGGCUUUCCACGU-ACAUUCCGACUUU
NC_006029.1/693931-694002                    CAUAUUUGUCGAUUGAAAGUUACCAACAUCAACUUUCCGUGUUCCAUUCCGACAUU
#=GF END_OF_NEW_HITS here
NW_003101578_1879282_1879971_48_6/67-141     CAGAUUUAUCGAUCGAAAACCACCA-CCCCGGCUUUCCACGUAACAUUCCGAUAAU
NC_006043_797924_798616_69_22/47-127         CACAUUUGUCGAUCGAAAACCAUAAUCCCCGGCUUUCCACGUAACAUUCCGACGAA
NW_006281243_147741_148317_507_561/39-107    UACACUUGUCGAUUGAAAACCAACA-CCCCGGCUUUCCACGUAACAUUCCGACAAA
cmfile_NC_020222_412139_412916_714_760/20-97 UACAAUCGUCGAUCGAAAACCACCA-CCCCGGCUUUCCACGUAACAUUCCGACGAG
NC_020221_511889_512674_618_785/124-201      UACUAUCGUCGAUCGAAAACCACCA-CCCCGGCUUUCCACGUAACAUUCCGACGAG
#=GC SS_cons                                 .::::<<<<<<---<<<<-<<____.____>>->>>>------------>>>>>>:
#=GF SORT_STATS 5 81 0
#=GF DUPLICATES NONE
//
