# Supplementary material for: Identification of 15 candidate structured noncoding RNA motifs in fungi by comparative genomics
Source: BMC Genomics. 2017 Oct 13;18:785. doi: 10.1186/s12864-017-4171-y (PMC5640933; doi:10.1186/s12864-017-4171-y)
Supplement: Supplementary file 13 — rps20 motif sequences. sto file for rps20 motif sequences and their alignment. (STO 2 kb) [file 12864_2017_4171_MOESM13_ESM.sto]

# STOCKHOLM 1.0
NC_018940.1/425847-425768                   CCACUCUAGGU-AAAC-ACAGUUUU.UUAAUAUACCU.CUGUCUUACUAUCAGUGGUUAAAC
NC_001140.6/75905-75989                     CCACUCUAGGU-AAAC-ACAGUUCC.UCGAUAUACCU.CUGUCUUACUAUCAGUGGUUAAAC
NC_016491.1/2487021-2486937                 CCACUCUAGGU-AAAC-ACAGUUUU...AAUAUACCU.CUGUCUUACUAUCAGUGGUUAAAC
NC_016480.1/392305-392388                   CCACUCUAGGU-AAAC-ACAGUUUUcUUAAUAUACCU.CUGUCUUACUAUCAGUGGUUAAAC
NC_016452.1/1162873-1162947                 CCACUCUAGGU-AA--GGUAGUUUU.....UAUACCU.CUGCCUUACUAUCAGUGGUUAAAC
NC_016526.1/765716-765639                   CCACUCUAGGUC--UC-ACAGUUUU..UAAUAUACCU.CUGUCUUACUAUCAGUGGUUAAAC
NC_006034.2/289453-289375                   CCACUCUAGGU-AAAC-ACAGUUCC....AUAUACCU.CUGUCUUACUAUCAGUGGAAACUU
NW_001834572.1/3031-2954                    CCACUCUAGGU--AUC-ACAGUUUU.UUAAUAUACCU.CUGUCUUACUAUCAGUGGUAAAAC
NC_020186.1/1586699-1586627                 CCACUCUAGGU-AUGU-GCAGUUCU.....UAUACCU.CUGCUUUACUAUCAGUGGUAAAAC
NC_013080.1/642731-642654                   CCACUCUAGGU-AU--GGCAGUUUC..UGAUAUACCU.CUGCUGUACUAUCAGUGGUUAAAA
NC_012994.1/446838-446761                   CCACUCUAGGU-AU--GGCAGUUUC..CUAUAUACCUuCUGCCUUACUAUCAGUGGUAAAAC
NC_005783.5/471908-471838                   CCACUCUAGGU-AG---GCAGUUC......UAUACCU.CUGCGCUACUAUCAGUGGUUAAAC
NC_006042.1/2373351-2373424                 CCACUCUAGGU-AG--GGUAGUUU.A.UCGUGUACCU.CUAUUCUACUAUCAGUGGUUAAAA
NC_016502.1/1133201-1133134                 CCACUCUAGGU-AUUG-ACAGUUUC....AUAUACCUuCUGUUGUACUAUCAGUGGUAAAAU
#=GF END_OF_NEW_HITS here
NC_016526_765083_765885_609_578/27-104      CCACUCUAGGUC--UC-ACAGUUUU..UAAUAUACCU.CUGUCUUACUAUCAGUGGUUAAAC
NC_006034_289165_289619_288_240/51-129      CCACUCUAGGU-AAAC-ACAGUUCC....AUAUACCU.CUGUCUUACUAUCAGUGGAAACUU
NC_016491_2486309_2487158_713_657/52-136    CCACUCUAGGU-AAAC-ACAGUUUU...AAUAUACCU.CUGUCUUACUAUCAGUGGUUAAAC
NC_018940_425180_425997_668_610/52-131      CCACUCUAGGU-AAAC-ACAGUUUU.UUAAUAUACCU.CUGUCUUACUAUCAGUGGUUAAAC
cmfile_NC_001140_75777_76097_128_179/50-134 CCACUCUAGGU-AAAC-ACAGUUCC.UCGAUAUACCU.CUGUCUUACUAUCAGUGGUUAAAC
NC_016452_1162779_1163546_116_146/28-102    CCACUCUAGGU-AA--GGUAGUUUU.....UAUACCU.CUGCCUUACUAUCAGUGGUUAAAC
#=GC SS_cons                                <<<<<---<<<.<<--.<<<<__._.___________.>>>>->>>>>--->>>>>------
#=GF SORT_STATS 6 89 0
#=GF DUPLICATES NONE
//
