# Supplementary material for: Identification of 15 candidate structured noncoding RNA motifs in fungi by comparative genomics
Source: BMC Genomics. 2017 Oct 13;18:785. doi: 10.1186/s12864-017-4171-y (PMC5640933; doi:10.1186/s12864-017-4171-y)
Supplement: Supplementary file 14 — rps7-l8-s3 motif sequences. sto file for rps7-l8-s3 motif sequences and their alignment. (STO 5 kb) [file 12864_2017_4171_MOESM14_ESM.sto]

# STOCKHOLM 1.0
NW_001914850.1/627725-627621         ----G-AUCG-UGGUGUUUGGCUG-GG-AA---CGCCUCUCGC-CCGUCCGCUCU-U----UAGAGUUC--UAGAAGA-CCACCAGUC-AAU-GUCGAA---C-AUUAGCUGAU--G-UCUUCU---UCUCAAUGAU
NW_001849812.1/403944-403835         GAGUUGGAUCCGCGUGCAUGG-CA-GA-AA---UGCUUGCCC--GGC--CACUCU-C----UAGAGUU-A-ACGAAGA-CUG-AAGUCAAAU-GGACCAAAAC-AUUUACUGAU--G-UCUUCU---UCUCAAUGAU
#=GF END_OF_NEW_HITS here
NW_001509361.1/4443961-4444066       GAGGC-AUGGUCG-----UUG-CG-GA-AA---CGCA-C--GU-CUAUCGUCUCU-C----UAGAGAA-A-UAGAAGA-U-G-CAGUC-CUU-GGUGAACACG-AUUCGCUGACAGA-UCUUCU-UUUCUCAAUGAC
NW_001509760.1/3503055-3502953       GAGUC-ACAGAAG-----UUG-UC-UU-UG---GACU-CUUUC-UCGUGUUCUCU-C----UAGAGUUCA-AAGAAGA-U-A-CAGCA-AUU-GGUGG--A-----CAACUCGCUGA-UCUUCU-UUUCUCAAUGAC
NW_001517093.1/2042504-2042400       GAGUC-ACAGAA-----UUUG-UC-UU-UG---GACAU-UUUC-UCGUGUUCUCU-C----UAGAGUUUA-AAGAAGA-U-A-CAGCA-CUU-GGUGGA-ACA-AUUCGCUG---AU-UCUUCU-UUUCUCAAUGAU
NW_002477238.1/3034337-3034446       GAGAC-AUUGGUC--UAGUCG-UU-GA-AAU-AUACACUAGAU-CAGUGUUCUCU-C----UAGAGUUCA-AAGAAGA-U-G-CA-GC-GUU-GGUGGACACG-AUGUGCU----GA-UCUUCU-UUUCUCAAUGAU
NW_003217275.1/113456-113564         GAGUA-GUGAGC-----AGAG-CA-GA-AA---UGCG--AAGC-CCAUCGUCUCU-G----UAGAGUUCAAAAGAAGA-U-A-CAGAA-UUA-GCUGAACAAG-AUUCGCUGAU-GU-UCUUCUUUUUCUCAAUGAC
NT_086557.1/1574929-1574826          GAGAUGCGGCG------UGUG-CA-GA-AA---UGCCA---UG-GCCUAUUCUCG-U----UAGAGUUCA-GAGAAGA-C-C-U-UUU-GUU-GGCUUGAAUG-CCUUGCUGAU--G-UCUUCU-UUUCUCAAUGAC
NW_001820835.1/382075-382168         GAGCU-AUA------UCUGUG-UA-GA-AA---UACCAU------UAUAGUCUCU-U----UAGAGUUCA-AAGAAGA-C-A-CU------U-GGUGAACA----UUCGCUGAU--G-UCUACU-UUUCUCAAUGAC
NW_001798742.1/4227699-4227802       GAGCC-AUG--CG--GAUGUG-CA-GA-AA---UGC--CAUGC--CAUGGUCUCU-U----UAGAGUUCA-AAGAAGG-UCA-CAGUC-----AAUGAAAUUC-AUUUACUGAU--G-UCCUCU-UUCCUCAAUGAU
NT_165927.1/1518707-1518614          --------------------G-UG-AA-AC---CACUAACACC-GCUGGUGUUCUCU----UAGAGUUCA-AGGAAGA-U-G-CAGCACAAU-GGUGGACACG-AUUUGCU----GA-UCUUCU-UUUCUCAAUGAC
NW_001814543.1/196403-196308         GAGCU-AUG---C--UCUGUG-UA-GA-AA---UACCAG-----ACGUAGUCUCU-U----UAGAGUUCA-AAGAAGA-C-A-CU------U-GGUGAACAC----UCGCUGAU--G-UCUACU-UUUCUCAAUGAC
NT_166524.1/2502838-2502949          GACACAAAGCUG---UUCUUA-AG-GA-AA---CUUGG-GACA-GUUUUGUGUCU-CUCCCUAGAGUUCA-AGGAAGA-U-G-CAGCA-AGAUGGUGGACAAG-A-----UUGCUGA-UCUUCU-UUUCUCAAUGAU
NW_003020081.1/472662-472556         --GAAGCAUGGAG--UCAAUG-CCCGU-AACACGGCU-UGGCU-CAUG-UUCUCC-U----UAGAGUUCA-AAGAAGA-U-A-CAGCA-AUA-UGUGA--ACA-----GCACGCUGA-UCUUCU-U-CCUCAAUGAU
NW_002990116.1/438543-438636         -----------------------G-ACUAG---CACGACGAUUUCGUGUUGCUCU-C----UAGAGUUCA-AAGAAGAUU-A-CAGCG-UGU-GUAGAACACG-AUU----UGCUGAUUCUUCU-UUUCUCAAUGAC
NW_002196663.1/383411-383517         GGGCAG-AAA-U---GUCUGGCCA-UC-AC---UGCGA-UUUU-CGUGUUGCUCU-C----UAGAGUUCA-AAGAAGAUU-A-CAGCG-UGU---AGAACACG-GUU----UGCUGAUUCUUCU-UUUCUCAAUGAU
NW_001884557.1/314025-313932         GAGCG------UA--GAAUGG-CA-GA-AA---UGCC-UUCU-------CGCUCU-U----ACGAGAU-U-CAGAACC-U----AAUU-----AGUGGAUGAGCAUUCGCUAAU--G-GUUUCU-GUUCUCUAUGAC
NT_165981.1/1892558-1892458          --GAG-CUGGCUCGUGAUGCG-CG-GA-AA---CGCC----AU-CCAGCCUCUCU-U----UAGAGUU---CAGAAGA-UCA-CAGUC-AAU--GUAAA-ACA--UUUGCUGAU--G-UCUUCU-C--CUCAAUGAU
NW_003052498.1/1856285-1856391       GAGUG-AUGG-U---GAUUUG-UG-GA-AA---CACA--UAG--CCAUCGUCUCU-U----UAGAGAA-A-UAGAAGA-U-G-CAGUC-CUU-GGUGAACACG-AUUCGCUGACAGA-UCUUCU-UUUCUCAAUGAC
NW_003299167.1/1127163-1127056       GAGGU-AAUG-GG--AGUUUG-CA-GA-GA---UGCGACGAC--CGUU-ACCUCU-U----UAGAGAUCA-AAGAAGA-U-G-CGAUG-CUU-AGUGAAUGCA-UUUCGCUAAU--G-UCCUCU-UUUCUCAAUGAU
NW_003101682.1/1788317-1788424       GAGUCGAUGAGC-----AGAG-CA-GA-AA---UGCG--AAGC-UCGUGGUCUCU-C----UAGAGUUCA-AAGAAGA-U-G-UAGUA-UCU-GGUGAACAAG-AUUCGCUGAU-GG-UCUUCU-UUUCUCAAUGAU
NW_001813978.1/1240149-1240255       GAGUC-GAUGGG----CAAAG-CA-GA-AA---UGCA--AACU-CAUC-GUCUCG-C----UAGAGUUCA-AAGAAGA-U-A-CAGUA-UCU-GGUGAACAAU-AUUCGCUGAU-GG-UCUUCU-UUUCUCAAUGAC
NW_003345201.1/1183877-1183770       GAGGU-GACG-G---GAAUUG-CA-GC-AA---UGCA-AUAAC-CGUUAUCCUCU-U----UAGAGAUCA-AAGAAGA-U-G-CGAUG-CUU-AGUGAAUGCA-UUUCGCUAAU--G-UCCUCU-UUUCUCAAUGAU
NW_003456428.1/2910675-2910782       GAGGU-GACG-G---GAAUUG-CA-GC-AA---UGCA-AUGAC-CGUUAUCCUCU-U----UAGAGAUCA-AAGAAGA-U-G-CGAUG-CUU-AGUGAAUGCA-UUUCGCUAAU--G-UCCUCU-UUUCUCAAUGAU
NC_007199.1/3280343-3280241          GAGUC-ACAGAAG-----UUG-UC-UU-UG---GACU-CUUUC-UCGUGUUCUCU-C----UAGAGUUCA-AAGAAGA-U-A-CAGCA-AUU-GGUGG--ACA-----ACUCGCUGA-UCUUCU-UUUCUCAAUGAC
NT_107010.1/1352732-1352829          GAGUC-ACGAGU------CUG-UC-UC-AC---GACU----GC-UUGUGUUCUCU-C----UAGAGUUCA-AAGAAGA-U-G-CAGCA-UUG-G-UGG--AUG-G----UUUGCUGA-UCUUCU-UUUCUCAAUGAC
ure3_1856145_1856394_171_249/69-175  GAGUG-AUGG-U---GAUUUG-UG-GA-AA---CACA--UAG--CCAUCGUCUCU-U----UAGAGAA-A-UAGAAGA-U-G-CAGUC-CUU-GGUGAACACG-AUUCGCUGACAGA-UCUUCU-UUUCUCAAUGAC
cim19_354914_355165_173_251/70-175   GAGGC-AUGGUCG-----UUG-CG-GA-AA---CGCA-C--GU-CUAUCGUCUCU-C----UAGAGAA-A-UAGAAGA-U-G-CAGUC-CUU-GGUGAACACG-AUUCGCUGACAGA-UCUUCU-UUUCUCAAUGAC
cpo2_2940286_2940537_174_251/69-174  GAGGC-AUGGUCG-----UUG-CG-GA-AA---CGCA-C--GU-CUGUCGUCUCU-C----UAGAGAA-A-UAGAAGA-U-G-CAGUC-CUU-GGUGAACACG-AUUCGCUGACAGA-UCUUCU-UUUCUCAAUGAC
#=GC SS_cons                         <<<<<.<<<<-<<.....-<<.<<.__.__...>>>>.>..>-.>>>>->>>>>-.-....--<<<<<.<.-<<<<<<.<.-.--<<<.---.<<<<<<____._>>>>>>>>>-->.>>>>>>.>>>>>>::::::
#=GF SORT_STATS 3 111 0
#=GF DUPLICATES NONE
//
