# Supplementary material for: Identification of 15 candidate structured noncoding RNA motifs in fungi by comparative genomics
Source: BMC Genomics. 2017 Oct 13;18:785. doi: 10.1186/s12864-017-4171-y (PMC5640933; doi:10.1186/s12864-017-4171-y)
Supplement: Supplementary file 15 — rpl7 motif sequences. sto file for rpl7 motif sequences and their alignment. (STO 1 kb) [file 12864_2017_4171_MOESM15_ESM.sto]

# STOCKHOLM 1.0
NW_001939252.1/331767-331733         UAUC-GGCUAGACU-A--C-GGUCAAUGUUGUC-G-AAUUGU
#=GF END_OF_NEW_HITS here
NW_003217270.1/602149-602113         UCGC-GGCUAGACCUACG--GGUCGAUGUUGUC-G-CUUUGU
NW_001813971.1/492384-492420         UCGC-GACUAGACCUA-GC-GGUCGAUGUUGUC-G-AUUUGU
NT_107007.1/444230-444266            ACGC-GACUAGAUU-A--CCAGUCGAUGCUGUC-GCUUUUGU
NW_003101646.1/145065-145029         UCGC-GACUAGACCUACG--GGUCGAUGUUGUC-G-CUUUGU
NW_001517105.1/333002-332966         ACGC-GACUAGACCUACG--GGUCGAUGCUGUC-G-CUUCGU
NW_001509765.1/339698-339662         ACGC-GACUAGACCUUCG--GGUCGAUGCUGUC-G-CUUCGU
NC_007197.1/1088055-1088091          UCGC-GACUAGACCUUCG--GGUCGAUGCUGUC-G-CUUCGU
NW_002196663.1/3305514-3305480       CCGC-GACUAGACC-A--C-GGUCAAUGCUGUC-G-CUUUGU
NW_001884679.1/863260-863224         ACGC-GACUAGACCAU--C-GGUCGAUGCUGUC-GCUUCUGU
NT_166529.1/279673-279639            ACGC-GACUAGACU-A--C-GGUCGAUGCUGUC-G-CUUCGU
NW_001509358.1/1521468-1521503       UUGC-GACUAGACCUC--U-GGUCAAUGCUGUC-G-CUUCGU
NW_002990116.1/3583986-3583950       ACGC-GACUAGACC-A--CAAGUCGAUGCUGUC-GCUUUUGU
NW_003315112.1/1166806-1166770       AUGC-GACUAGACCUU--CAGGUCGAUGCUGUC-G-CUUUCA
NT_165926.1/903834-903869            ACGC-GACUAGACU-A--C-GGUCGAUGCUGUC-GCUUCUGU
NW_003299166.1/2184548-2184584       AUGC-GACUAGACCUU--UUGGUCGAUGCUGUC-G-CUUUCA
NW_003315993.1/43561-43526           UUGC-GGCUAGACCUC--U-GGUCAAUGCUGUC-G-CUUCGU
ror15_289675_289829_73_96/40-76      ACGUUGGCUAGA--UU-GC-ACUCGAUGCUGCCUA-CAUUGU
and119_60566_60751_95_118/62-98      ACGC-GACUAGAUU-A--CCAGUCGAUGCUGUC-GCUUUUGU
ure1_5788041_5788238_100_123/68-103  UCGC-GACUAGACCAA--U-GGUCAAUGCUGUC-G-CUUUGU
hca12_492250_492520_167_190/67-103   UCGC-GACUAGACCUA-GC-GGUCGAUGUUGUC-G-AUUUGU
pbr18_602014_602251_102_79/89-125    UCGC-GGCUAGACCUACG--GGUCGAUGUUGUC-G-CUUUGU
#=GC RF                              uCGC.GaCUAGACCUA.GC.GGUCGAUGcUGuC.G.CUUUGU
#=GC SS_cons                         ::<<.<<<--<<<<__.__.>>>>------>>>.>.>:::::
#=GF DUPLICATES NONE
//
