# Supplementary material for: Identification of 15 candidate structured noncoding RNA motifs in fungi by comparative genomics
Source: BMC Genomics. 2017 Oct 13;18:785. doi: 10.1186/s12864-017-4171-y (PMC5640933; doi:10.1186/s12864-017-4171-y)
Supplement: Supplementary file 16 — rpl30 motif sequences. sto file for rpl30 motif sequences and their alignment. (STO 12 kb) [file 12864_2017_4171_MOESM16_ESM.sto]

# STOCKHOLM 1.0
NW_001509357.1/1412603-1412421         UGUACGCA.GUGACUAUCUA.ACAGUACACCUU----GGUA--------AAA-----UC--G------.......A-AGGUACCGCUAGCGAAAAUU-GACUGCAA-UGAA---AAACCUUCUC---------UAGGCACU.-AUA--AAUGAUCAAUUGGCUGU--GAU--GUAGAA--GAAG----CAAUUGAUGAUAAGGAU-UCGGUGCC
NW_003315985.1/1365005-1364823         UGUACGCA.GUGACUAUCUA.ACAGUACACCUU----GGUA--------AAA-----UC--G------.......A-AGGUACCGCUAGCGAAAAUU-GACUGCAA-UGAA---AAACCUUCUC---------UAGGCACU.-AUA--AAUGAUCAAUUGGCUGU--GAU--GUAGAA--GAAG----CAAUUGAUGAUAAGGAU-UCGGUGCC
NW_003217269.1/72962-72771             UGUUUGCA.GUAGCUAUCUA.ACAGUACACCUU----AGAG--------AA-------C--G------.......A-AGGUACCGCUAGCGAAAAUU-GACCGCAA-UGAC---AAAAAAUCUU----UCUUCUAGGCACG.GCUA--AAUGAUCAAAUAGCUGUA-GAAGUGUAAAAC-GAAG----CAAUUGAUGAUAAGGAU--UUGUGCC
NW_003345195.1/1156259-1156079         UGUUUGCA.GGGUCUAUCUA.ACUGUACACCUU----GAAA--------GAA------U--G------.......A-AGGUACCGCUAGCGAAAAAA-GACUGCAA------------CUUCUUAAGUUACUCUAGGCACU.AUUAU-AAUGGUCAAAUACUUGU---A---GGAGUU--UAAG----CAAUUGAUGAUAAGGUA---AGUGCC
NW_003456424.1/1615225-1615401         UGUUUGCA.GGGUCUAUCUA.ACUGUACACCUU----GUAA--------GAA------U--G------.......A-AGGUACCGCUAGCGAAAAAAAGACUGCAA------------CUUGUUAAGUCAUUCUAGGCACU.AAUAU-AAUGGUCAAAUACUUGU---A---GGAGAU--UAAG----CAAUUGAUGAUAAGGAA---AGUGCC
NW_003526320.1/64931-65109             UGUGAGCA.AAAUCUAUCUA.GCCGUACACCUU----AGGA--------UU-----UGU--G------.......A-AGGUACCGCUAGCGAAA-AA-GACUGCUC--G-----AA--UCCCUC---------UGGGCACC.GUUA--AAUGACCAGAAUCUCAU--GAC-------A--GUGAGAGUAUACUGGGGAUAAGGAU--AGGUGCC
NW_003546213.1/1380130-1380314         UGUAAGCA.GAUUCUAUCUA.ACAGCA-ACCCU----UGGA--------GCA---UUUUUUG------.......A-AGGUACCGCUAGCGAA--UUGGUCUGCUCAUGGU---GGUUCCUCUC-----------GGCACG.ACUA--AAUGAUCAGGACAGUUUUGGAG--GAAGAG--AAAC----GUCGUGAUGAUAAGGAA--UGGUGCC
NW_003533870.1/994926-994753           UGUGAGCA.AAAUCUAUCUA.GCCAUACACCUU----AGGA--------UU-----UGU--G------.......A-AGGUACCGCUAGCGAAA-AA-GACUGCUC--G-------AAUUCCUC---------UGGGCACC.AGUAU-AAUGGCCAAUAGCUCAU--GAC----AGUGC-GAGG----UUACUGGAGAUAAGGAA---GGUGCC
NC_016460.1/1033601-1033783            UGUGAGCA.GCAACUAUCUA.ACAGCG-ACCC-GGUGGAAA--------AUGGCCUCUC--G----GC.......GCAGGCACCGCUAGCGAA--UC-AGCUGCUA-UG-------UCCGUC-----------UGGGCACC.CGUA--AAUGAUCAGGACGUUUUG-GAG--AUGGAA--ACAG----GUCUUGAUGAUAAGGAU--AAGUGCC
NC_017849.1/4831705-4831913            UGUGAGCA.GAAUCUAUCUA.ACGGCCAACCC-GGUGGGAGGCUGCCAUGGC-UCGUUCGAGACAA--aaggggcACAGGAGCCGCUAGCGAAAAAA-GUCUGCUC---AA---AAUUUCACUC---------UGGGCAUC.UGUA--AAUGAUCGAGACGUUCUC-G----GUGGAA---CAG----GUCUUGAUGAUAAGGAU--UGAUGCC
NC_016474.1/3113525-3113715            UGUUUGCA.GCAACUAUCUA.ACAGCA-ACCC-GGUAGGAG--------UAAGCCUCUC--G------g.....cGCAGGCACCGCUAGCGAA--UU-AGCCGCAU----------UCUCCCUC---------UGGGCACC.-GGA--AAUGGUCAGGACGUUUUGGGA---GUGA----GAAAC--AGUCUUGAUGAUAAGGAU--UGGUGCC
NC_018216.1/2770271-2770446            UGGAAGCA.GGAUCUAUCUA.AGGGCUCCCCUU----GAAG--------GUA------U--G------.......A-AGGUGCUCCUAGCGAAA-AA-GUCUGCCG-UGG--------UCGCUC---------UGGGCACGcUGUA--AAUGAUCAAAAGGCCACG-GA------GAA--CGAGC--GCAAUUGAUGAUAAGGAU--UUGUGCC
NC_003423.3/3962869-3962693            UGUAUGCAcACUACUAUCAAgACUGU----CUC-CACGGAA--------AUA---------G------.......GUAG--ACUGCUAGCGAAAUGA-G----CAU-UUC----AUUCACUC-----------UCGAAUCC.CAUAA-AAUGACCUCCAGA---U--GA---GAGAAA--GCAU----CAACAGGUGAUAAGGAA-AGGGAUUC
#=GF END_OF_NEW_HITS here
NC_007195.1/4534471-4534651            UGUACGCA.GCGUCUAUCUA.ACAGUACACCUU----GAAU--------UAA-----A---G------.......A-AGGUACCGCUAGCGAAAAAA-GGCCGCCU----------ACUCUCUC---------UGAGCACC.ACUA--AAUGAUCGACUGGUUGU---A---GAAGAAUCAUAAC--GCAGUUGACGAUAAGGAA-AAGGUGCU
NW_001509762.1/5912988-5913168         UGUACGCA.GCGUCUAUCUA.ACAGUACACCUU----GAUU--------UAA-----A---G------.......A-AGGUACCGCUAGCGAAAAAA-GGCCGCCU----------ACUCUCUC---------UGAGCACC.ACUA--AAUGAUCGACUGGUUGU---A---GAAGAAUCAUAAC--GCAGUUGACGAUAAGGAA-AAGGUGCU
NW_003052498.1/419318-419508           UGUACGCA.GUAGCUAUCUA.ACAGUACGCCUU----GGUA--------AA------UC--G------.......A-AGGUACCGCUAGCGAAAAUU-GACUGCAA-UGAG---AAUCCUUCUC---------UAGGCACU.-AUA--AAUGAUCAAUUCGCUGUG-AA---GAAUGC--GAAG----CAAUUGAUGAUAAGGAU-UCGGUGCC
NW_003315080.1/823774-823956           UGUUUGCA.GGGUCUAUCUA.ACUGUACACCUU----GAAA--------GAA------U--G------.......A-AGGUACCGCUAGCGAAAAAA-GACUGCAA------------CUUGUUAAGUUAUUCUAGGCACU.AAUAU-AAUGGUCAAAUACUUGU---A---GGAGUU--UAAG----CAAUUGAUGAUAAGGAA---AGUGCC
NW_001813977.1/686606-686807           UGUAUGCA.GUAGCUAUCUA.ACCGUACACCUU----AGAA--------GA-------C--G------.......A-AGGUACCGCUAGCGAAAAUU-GACCGCAA-UGAC---GGAAUAUCUU-----UCUCUAGGCACU.GCUA--AAUGAUCAAAUAGCUAUG-GAGGAGUAAAAC-GACG----CAAUUGAUGAUAAGGAU-U-CGUGCC
NW_003299167.1/2801656-2801842         UGUUUGCA.GGGUCUAUCUA.ACCGUACACCUU----GAAA--------GAA------U--G------.......A-AGGUACCGCUAGCGAAAAAA-GACUGCAA-CUGG---AAAAGUUCUU--------CUAGGCACU.GUUAU-AAUGGUCAAAUACUUGU---A---G--GAAUGUAAG----CAAUUGAUGAUAAGGAA---AGCGCC
NW_003315026.1/945334-945152           UGUUAGCA.GUAUCUAUCUA.ACAGCA-ACCC-----GGUAG---ACGUAAA---UAAC--G------.......GCAGGUACCGCUAGCGAAAAAA-GACUGCGU-UGU------UCGUUCUC-----------GGCACU.CGUA--AAUGAUCAGGACGUUCUG-GAG--GUGGAA--C-AG----GUCUUGACGAUAAGGUAAAUGGUGCC
NW_003315495.1/88617-88439             UGUUUGCA.GGGUCUAUCUA.ACUGUACACCUU----GAAA--------GAA------U--G------.......A-AGGUACCGCUAGCGAAAAAA-GACUGCAA------------CUUGUUGAGUUAUUCUAGGCACU.AAUAU-AAUGGUCAAAAACUUGU---A---GGAGUU--UAAG----CAAUUGAUGAUAAGGAA---AGUGCC
NW_001517108.1/2442973-2443151         UGUAUGCA.GCGUCUAUCUA.ACAGUACACCUU----GAUA--------UAA------C--G------.......A-AGGUACCGCUAGCGAAAAUA-G-CCGCCU-GGU-------CAGUC-----------UGAGCACC.GCUA--AAUGAUCGACUGGUUGU---A---GUGCAACAG-AAC--GCAGU-GAUGAUAAGGAA-AAGGUGCU
NW_003101679.1/1396314-1396510         UGUAUGCA.GUAGCUAUCUA.ACUGUACACCUU----AGAG--------GA-------U--G------.......A-AGGUACCGCUAGCGAAAAUU-GACCGCAA-UGAC---GGAAAAUCUU-----UUUCUAGGCACU.UCUA--AAUGAUCAAAAG-CUGUG-GA---GAAGUUAAACAGA--GCAAUUGAUGAUAAGGAU--CGGUGCC
NT_165939.1/419860-420038              UGUUUGCA.GCGUCUAUCUA.ACAGUACACCUU----GAAU--------GAA-----A---G------.......A-AGGUACCGCUAGCGAAAAAA-GGCCGCUA-----------CUCACUC---------UGAGCACC.GGAA--AAUGAUCGACUGGUCGUG-GA---G---CAGCGUAAC--ACAGU-GACGAUAAGGAA-U-GGUGCU
NW_002477247.1/532213-532024           UGUAUGCA.GCAUCUAUCUA.ACAGUACACCUU----GAUU------UUGA-------A--G------.......A-AGGUACCGCUAGCGAAAUCA-G-CCGCAA-AUAA---GUACUCACUC---------UGAGCACC.GGUA--AAUGAUCGACUGGUCGU-------GGAGAAUCUUAAC--ACAGU-GACGAUAAGGAA-AAGGUGCU
NW_002990113.1/1064330-1064510         UGUACGCA.GCGUCUAUCUA.ACUGUACGCCUU----GGAC--------AA----------G------.......A-AGGUACCGCUAGCGAAAAAU-GGCUGCAA-CG---------CUCAUC---------UGAGCACC.AUUA--AAUGGUCAACUAGCUGGU-GAAGUAAAAUAG-GCAGC---UAGGUGAAGAUAAGGUA---GAUGCU
NT_107007.1/1017650-1017469            UGUGCGCA.GCAUCUAUCUA.ACAGUACACCUU----GGAU--------UCA-----A---G------.......A-AGGUACCGCUAGCGAAAUCA-G-CUGCAA--GC------ACUCUCUC---------UGAGCACC.GCAAUGAAUGAUCGACUGGUUGU---A---GAAGAAACUGAAC--GCAGU-GACGAUAAGGAU---GGUGCU
NT_166539.1/2198137-2198321            UGUAUGCA.GCGUCUAUCUA.ACAGUACGCCUU----GAUU--------UGA---------G------.......A-AGGUACCGCUAGCGAAAAAU-GGCCGCAA----------AAGUGCUC---------UGAGCACC.GGAA--AAUGAUCGACUGGUCGUG-GU--------AACUCAAC--GCAGU-GAUGAUAAGGAAA--GGUGCC
NW_002196661.1/5202397-5202214         UGUACGCA.GCGUCUAUCUA.ACUGUACGCCUU----GUAA--------UAA---------G------.......A-AGGUACCGCUAGCGAAAAAU-GGCUGCAA-CG---------CUCAUC---------UGAGCACC.GUUA--AAUGGUCAACUAGCCGUG-UA-----AGAA--AUGGCAGCUAGGUGAAGAUAAGGUA---GAUGCU
NW_001814554.1/364958-364780           UGUAAACA.GUCGCUAUCUA.ACAGUUC-CCGU----AGGU--------ACA----GAC--G------.......A-GGGUACCGCUAGCGAAAAAA-GCCUGAGA-UGU------UCAAUC-----------UAGGCAUC.GAUA--AAUGGUCAGGACGUUCUG-G----GGUGAA--UCGG----GUCUUGAUGAUAAGGAU--UGAUGCC
NW_003315879.1/2355844-2356040         UGUCAGCA.GUAUCUAUCUA.ACAGA--ACCC-GGUAGGAAAAUGAUAAGAA---AAAA--GCUUCUU.......GCAGGUCCCGCUAGCGAAA-AA-GACUGCGG----A---AUUCACUCUC-----------GGCACA.CGUA--AAUGAUCAGGACGUUCUG-GAG--GUGGAA--ACAG----GUCUUGACGAUAAGGAA-AUGGUGCC
NT_086552.1/1100100-1099914            UGUCAGCA.GUAUCUAUCUA.ACAGAAC--CCG----GUAGG---AUAAGAA---UUUCUUG------.......C-AGGCCCCGCUAGCGAAA-AA-GACUGCGG----------AAUCACUC---------UGGGCACC.-UUA--AAUGGUCGAGACGUUCUG-GAG--GUGGAA--C-AG----GUAUCGAUGAUAAGGAA-U-GGUGCC
NW_001939258.1/169803-169981           UGUGAGCA.AAAUCUAUCUA.GCCGUACACCUU----AGGA--------UU-----UGU--G------.......A-AGGUACCGCUAGCGAAA-AA-GACUGCUC----G---AAUCCCUCUG-----------GGCACC.GUUA--AAUGACCAGGAUCUCAU--GAC-------AGUGAGAG--UAUACUGGGGAUAAGGAUA--GGUGCC
NW_001820810.1/253084-252901           UAUAACCA.GCAACUAUCUA.ACCGUUC-CCGU----AGCA-------AAAA---AAAC--G------.......A-GGGUACCGCUAGCGAAAAAAAGCCUGGAU-U--------AUUUACUC---------UAGGCAUC.GAUA--AAUGGUCAGGACGUUCUG-G----GAUGAA--GCGG----GUCUUGAUGAUAAGGAA-U-GAUGCC
NW_001884595.1/67458-67646             UGUGAGCA.AAAUCUAUCUA.GCCGUAUACUUU----AGGA--------UUU----UUU--G------.......A-AGCUACCGCUAGCGAAA-AA-GACUGCUC--------AAUUCUUCUC-----------GGCACC.GCUA--AAUGACCAACAUCUCAU--GA----CAGUAC-GAGG----AAGCUGGGGAUAAGGAU--UGGUGCC
NW_003020110.1/4595567-4595375         UGUUCGCG.GCAGCUAUCUA.ACAGUACGCCUU----GAUU----UUGUAAA-----A---G------.......A-AGGUACCGCUAGCGAAAAUU-GGCCGCGA-CCUC---AGGAGGAGC----UCACUCUGAGCACC.UUUA--AAUGAUCAACCGGCCGUA-GA-----GGAC--UGGAC--ACGG-UGAUGAUAAGA-----GAUGCU
NW_001849786.1/223137-222920           UGUAAGCA.GAUUCUAUCUA.ACAGCA-ACCCG----GUAGA---GCGUUUA---UAG---G------.......C-AGGUACCGCUAGCGAA-UUC-GUCUGCUCAUGGU---GGUUCCUC-----------UCGGCACG.GACUA-AAUGAUCAGGACAGUUUUGGAG--GAAGAG--AAAC----GUCGUGAUGAUAAGGAA-U-GGUGCC
NW_001914854.1/1875030-1874839         UGUCAGCA.GCGACUAUCUA.ACG--AGGCCC-----AGUAG---AAC---A---UAUU--A------.......ACAGGCUCCGCUAGCGAAAAAA-GGCUGCUG-GGCUACGAACCCUUCUC---------UGGGCACA.GAUU--AAUGAUCAUGACGAUUUU-GG---GAGAGAUAAAAU----GCCCUGAUGAUAAGGAU-UAAGUGCC
NT_165977.1/3344542-3344727            UGUUCACG.GCAACUAUCUA.ACAGCA-ACCC-----GGUAG---GAGUAUAGCCUUUC--GG----C.......GCAGGCACCGCUAGCGAA--UC-AGCCGCAU---------AUCCCUC-----------UGGGCACC.UGUA--AAUGGUCAGGACGUUUUG-GAG---GUGA---GAAAC--AGUCUUGAUGAUAAGGAU--UGGUGCC
NW_001798719.1/605461-605249           GGUGGGAG.GCUGCCAU---.----GGCUCGUU---C-GAG----ACA-AAA---GGGG--C------.......ACAGGAGCCGCUAGCGAAAAAA-GUCUGCUC---AA---AAUUUCACUC---------UGGGCAUC.UGUA--AAUGAUCGAGACGUUCU---CG--GUGGAA--C-AG----GUCUUGAUGAUAAGGAU--UGAUGCC
val13_944793_945984_463_438/26-205     UGUUAGCA.GUAUCUAUCUA.ACAGCA-ACCC-----GGUAG---ACGUAAA---UAAC--G------.......GCAGGUACCGCUAGCGAAAAAA-GACUGCGU-UGU------UCGUUCUC-----------GGCACU.CGUA--AAUGAUCAGGACGUUCUG-GAG--GUGGAA--C-AG----GUCUUGACGAUAAGGUAAAUGGUGCC
afu2_4534350_4534843_161_217/69-240    UGUACGCA.GCGUCUAUCUA.ACAGUACACCUU----GAAU--------UAA-----A---G------.......A-AGGUACCGCUAGCGAAAAAA-GGCCGCCU----------ACUCUCUC---------UGAGCACC.ACUA--AAUGAUCGACUGGUUGU---A---GAAGAAUCAUAAC--GCAGUUGACGAUAAGGAA-AAGGUGCU
teq15_290753_292835_1775_1831/68-242   UGUUUGCA.GGGUCUAUCUA.ACUGUACACCUU----GAAA--------GAA-----U---G------.......A-AGGUACCGCUAGCGAAAAAA-GACUGCAA------------CUUGUUAAGUUGAUCUAGGCACU.AAUAU-AAUGGUCAAAUACUUGU---A---GGAGUU--UAAG----CAAUUGAUGAUAAGGUA---AGUGCC
pbr19_72528_73451_400_342/66-258       UGUUUGCA.GUAGCUAUCUA.ACAGUACACCUU----AGAG--------AA-------C--G------.......A-AGGUACCGCUAGCGAAAAUU-GACCGCAA-UGAC---AAAAAAUCUUUCUUC----UAGGCACG.GCUA--AAUGAUCAAAUAGCUGUA-GAAGUGUAAAAC-GAAG----CAAUUGAUGAUAAGGAU-U-UGUGCC
crm5_2941581_2942188_334_277/2-238     UGUACGCA.GUGACUAUCUA.ACAGUACACCUU----GGUA--------AAA-----UC--G------.......A-AGGUACCGCUAGCGAAAAUU-GACUGCAA-UGAA---AAACCUUCUC---------UAGGCACU.-AUA--AAUGAUCAAUUGGCUGU--GAU--GUAGAA--GAAG----CAAUUGAUGAUAAGGAU-UCGGUGCC
cim10_148673_149279_333_276/2-238      UGUACGCA.GUGACUAUCUA.ACAGUACACCUU----GGUA--------AAA-----UC--G------.......A-AGGUACCGCUAGCGAAAAUU-GACUGCAA-UGAA---AAACCUUCUC---------UAGGCACU.-AUA--AAUGAUCAAUUGGCUGU--GAU--GUAGAA--GAAG----CAAUUGAUGAUAAGGAU-UCGGUGCC
cpo6_588837_589445_273_330/1-237       UGUACGCA.GUGACUAUCUA.ACAGUACACCUU----GGUA--------AAA-----UC--G------.......A-AGGUACCGCUAGCGAAAAUU-GACUGCAA-UGAA---AAACCUUCUC---------UAGGCACU.-AUA--AAUGAUCAAUUGGCUGU--GAU--GUAGAA--GAAG----CAAUUGAUGAUAAGGAU-UCGGUGCC
#=GC RF                                UGUAcGCA.GUGACUAUCUA.ACAGUACACCUU....GGuA........AAA.....UC..G.............A.AGGUACCGCUAGCGAAAAuu.GACUGCAA.UGAA...AAACcUUCUC.........UAGGCACu.aAUA..AAUGAUCAAuUGGCUGU..GAu..GUAGAA..gAAG....CAaUUGAUGAUAAGGAu.UcgGUGCC
#=GC SS_cons                           .............,,,,,,,.,,,,,,,<<<<<....____........___.....__.._.............>.>>>>,,<<____>>,,,,,,.,,,,,,,,.,,,,...,,,,,,,,,,.........,,<<<<<<.----..-<<-<<<<<<<<-<<__..___..______..__>>....>>>>>>>>->>------.-->>>>>>
#=GF DUPLICATES NONE
//
